# Supplementary material for: Exploring Mycoplasma ovipneumoniae NXNK2203 infection in sheep: insights from histopathology and whole genome sequencing
Source: BMC Vet Res. 2024 Jan 10;20:20. doi: 10.1186/s12917-023-03866-z (PMC10777581; doi:10.1186/s12917-023-03866-z)
Supplement: Supplementary file 1 — Supplementary Material 1 [file 12917_2023_3866_MOESM1_ESM.xlsx]

## Sheet: Sheet1
Additional file 1. Genome assembly and annotation information of Mycoplasma ovipneumoniae
#Organism Name	Organism Groups	Strain	BioSample	BioProject	Assembly	Level	Size(Mb)	GC%	CDS
Mesomycoplasma ovipneumoniae ATCC 29419	Bacteria;Terrabacteria group;Mycoplasmatota	ATCC 29419	SAMN06227283	PRJNA73257	GCA_001951355.1	Contig	1.02109	29.2	709
Mesomycoplasma ovipneumoniae	Bacteria;Terrabacteria group;Mycoplasmatota	TC5	SAMN02870875	PRJNA253506	GCA_001715115.1	Scaffold	1.01406	29.2	705
Mesomycoplasma ovipneumoniae	Bacteria;Terrabacteria group;Mycoplasmatota	TC7	SAMN02870887	PRJNA253509	GCA_001715095.1	Scaffold	1.00792	29.2	689
Mesomycoplasma ovipneumoniae NM2010	Bacteria;Terrabacteria group;Mycoplasmatota	NM2010	SAMN02581959	PRJNA234309	GCA_000753815.1	Scaffold	1.08416	29.3	715
Mesomycoplasma ovipneumoniae SC01	Bacteria;Terrabacteria group;Mycoplasmatota	SC01	SAMN02471008	PRJNA63641	GCA_000218525.2	Contig	1.0202	28.9	693
Mesomycoplasma ovipneumoniae 14811	Bacteria;Terrabacteria group;Mycoplasmatota	14811	SAMN02952979	PRJNA164759	GCA_000590415.1	Contig	1.0715	29.2	716
Mesomycoplasma ovipneumoniae	Bacteria;Terrabacteria group;Mycoplasmatota	150	SAMN20130450	PRJNA745006	GCA_024758585.1	Complete	1.05338	29.1	704
Mesomycoplasma ovipneumoniae ATCC 29419	Bacteria;Terrabacteria group;Mycoplasmatota	Y98	SAMN02870894	PRJNA253514	GCA_001715085.1	Scaffold	1.03848	29.5	717
Mesomycoplasma ovipneumoniae	Bacteria;Terrabacteria group;Mycoplasmatota	USP-SP475	SAMN33905102	PRJNA833450	GCA_029478785.1	Contig	1.00555	29	708
Mesomycoplasma ovipneumoniae	Bacteria;Terrabacteria group;Mycoplasmatota	90	SAMN12817785	PRJNA573593	GCA_009756935.1	Contig	1.03134	29	697
Mesomycoplasma ovipneumoniae	Bacteria;Terrabacteria group;Mycoplasmatota	IK3-3	SAMN29021347	PRJNA848962	GCA_024328295.1	Contig	1.0409	28.8	697
Mesomycoplasma ovipneumoniae	Bacteria;Terrabacteria group;Mycoplasmatota	USP-BR2017	SAMN27991299	PRJNA833450	GCA_023845075.1	Contig	1.12927	29.1	794
Mesomycoplasma ovipneumoniae	Bacteria;Terrabacteria group;Mycoplasmatota	TC4	SAMN02870874	PRJNA253504	GCA_001714895.1	Contig	0.996705	30.2	735
Mesomycoplasma ovipneumoniae	Bacteria;Terrabacteria group;Mycoplasmatota	TC1	SAMN02870871	PRJNA253501	GCA_001715035.1	Scaffold	1.01812	28.8	695
Mesomycoplasma ovipneumoniae	Bacteria;Terrabacteria group;Mycoplasmatota	TC2	SAMN02870872	PRJNA253502	GCA_001715025.1	Scaffold	1.01226	29	688
Mesomycoplasma ovipneumoniae	Bacteria;Terrabacteria group;Mycoplasmatota	TC8	SAMN02870888	PRJNA253511	GCA_001715105.1	Scaffold	1.00012	29.1	690
Mesomycoplasma ovipneumoniae	Bacteria;Terrabacteria group;Mycoplasmatota	TC3	SAMN02870873	PRJNA253503	GCA_001715045.1	Scaffold	1.03886	28.8	723
Mesomycoplasma ovipneumoniae ATCC 29419	Bacteria;Terrabacteria group;Mycoplasmatota	Y98	SAMN33355825	PRJNA936579	GCA_028885435.1	Complete	1.08152	29	762
Mesomycoplasma ovipneumoniae	Bacteria;Terrabacteria group;Mycoplasmatota	274	SAMN20129592	PRJNA745000	GCA_024758565.1	Complete	1.0814	28.8	735
Mesomycoplasma ovipneumoniae NXNKY2101	Bacteria;Terrabacteria group;Mycoplasmatota	NXNK2203	SAMN34472237	PRJNA963935	GCA_030012565.1	Scaffold	1.01483	29.2	686
