# Supplementary material for: Exploring Mycoplasma ovipneumoniae NXNK2203 infection in sheep: insights from histopathology and whole genome sequencing
Source: BMC Vet Res. 2024 Jan 10;20:20. doi: 10.1186/s12917-023-03866-z (PMC10777581; doi:10.1186/s12917-023-03866-z)
Supplement: Supplementary file 2 — Supplementary Material 2 [file 12917_2023_3866_MOESM2_ESM.xlsx]

## Sheet: Sheet1
Additional file 2. Clustered Regularly Interspaced Palindromic Repeats (CRISPR)
CRISPR id	contig id	start	end	repeat number	Average repeat length (bp)	Spacer number	Average Spacer length (bp)
CRISPR.1	Contig00001	177022	177492	6	27	5	61
CRISPR.2	Contig00001	632898	633063	4	19	3	30
CRISPR.3	Contig00001	708257	708327	2	21	1	29
CRISPR.4	Contig00001	837234	841370	63	36	62	30
CRISPR.5	Contig00001	841852	841953	2	36	1	30
CRISPR.6	Contig00001	967649	967750	2	25	1	52
