# Supplementary material for: Exploring Mycoplasma ovipneumoniae NXNK2203 infection in sheep: insights from histopathology and whole genome sequencing
Source: BMC Vet Res. 2024 Jan 10;20:20. doi: 10.1186/s12917-023-03866-z (PMC10777581; doi:10.1186/s12917-023-03866-z)
Supplement: Supplementary file 3 — Supplementary Material 3 [file 12917_2023_3866_MOESM3_ESM.xlsx]

## Sheet: Sheet1
Additional file 3. Prophage elements
Scaffold_id	Start	End	Length(bp)	gene_id
Contig00001	149997	188771	38775	GE000114,GE000115,GE000116,GE000117,GE000118,GE000119,GE000120,GE000121,GE000122,GE000123,GE000124,GE000125,GE000126,GE000127,GE000128,GE000129,GE000130,GE000131,GE000132,GE000133,GE000134,GE000135
Contig00001	261347	272010	10664	GE000188,GE000189,GE000190,GE000191,GE000192,GE000193
Contig00001	541403	577213	35811	GE000368,GE000369,GE000370,GE000371,GE000372,GE000373,GE000374,GE000375,GE000376,GE000377,GE000378,GE000379,GE000380,GE000381,GE000382,GE000383,GE000384,GE000385
Contig00001	942342	965010	22669	GE000647,GE000648,GE000649,GE000650,GE000651,GE000652,GE000653,GE000654,GE000655,GE000656,GE000657,GE000658,GE000659,GE000660,GE000661
