# Supplementary material for: Exploring Mycoplasma ovipneumoniae NXNK2203 infection in sheep: insights from histopathology and whole genome sequencing
Source: BMC Vet Res. 2024 Jan 10;20:20. doi: 10.1186/s12917-023-03866-z (PMC10777581; doi:10.1186/s12917-023-03866-z)
Supplement: Supplementary file 4 — Supplementary Material 4 [file 12917_2023_3866_MOESM4_ESM.xlsx]

## Sheet: Sheet1
Additional file 4. Promoter regions
GeneID	Location	pstart	pend	length of the promoter	promoter seq	lsp	lspe	Dmax pos	Dmax	Dave	reliability level
GE000002	Contig00001	1430	1535	106	taaagattttttgttttttttgacttttaaacaaacttattataatttttattaaactaaacataacctaacttaacaaaacttaactaaactaaatttattattt	1474	-11.84	1488	2.25	1.72	level3
GE000005	Contig00001	4671	4775	105	agagatttttcagttttatatcaaaaagaaatcaataaaattaaagaatttaaataccaggttgatttaattaatcttagtgaaagtcaaaatgaaaacataagt	4742	-12.96	4743	3.42	2.36	level4
GE000008	Contig00001	7726	7796	71	aatttttttaacttttaataaaaaattaaaaccccttatattttataatatatttattgaaaattatagga	7770	-11.3	7755	2.17	1.79	level3
GE000009	Contig00001	8808	8912	105	gattttgacaaatctttagatttgatgaccttgcaaaaataataattaaaaatgttaaaaaatagataaaccttatgtgaaaaattcacataaataaaataaaaa	8853	-12.26	8893	2.41	1.96	level3
GE000017	Contig00001	16370	16458	89	ttttttacttaaaattcaaattaaaccctaatttctagtataattttaaatttaatataaattaaaataacaaaattggaggcaaaatg	16426	-11.84	16422	2.13	1.77	level3
GE000019	Contig00001	19422	19535	114	attttaactcagtgactaaaaaatctctaaaaataaaatcatttttaaatgaatttatttgctcaaaattacatataaacatataaaaaacagcgatttatgatataattatgt	19526	-12.47	19498	4.57	3.09	level5
GE000021	Contig00001	26095	26213	119	accgaagtgctaattttgacttacttaaagaagatgatttattatttttaactatctctaaaaaagatactaattacacatttactttaagttcatctcgtaatccgttgtctcaaaaa	26138	-12.38	26137	2.25	1.72	level3
GE000026	Contig00001	31558	31597	40	aaatatgtttcaaaaaaatatataaaaactcaaaaagttc	31578	-12.38	31572	3.58	3.13	level5
GE000027	Contig00001	33258	33347	90	ttaaagcagaacttttaactttatttttagaccaaaaagttaatattttttgaatttaccgaaaaattcaaaaaataaatattaaacttt	33335	-12.38	33290	2.05	1.75	level3
GE000029	Contig00001	35422	35498	77	tttattaacattttatacattatttttttaaaataatgtataatttaaaaaagatttaatttcttaaaaaggaaaaa	35449	-12.5	35440	2.51	2	level3
GE000032	Contig00001	40574	40683	110	tcattaatttagctaaaaatttaataggttaggatattaattttcctgtaaatataaacattttttatttagcatttaatttttatttataactttttagggtataattt	40657	-11.96	40620	3.92	2.84	level4
GE000038	Contig00001	51808	51909	102	ttttttttattaaattagaaacttaaaaaataacactattattttggctaatttatgttataatttttacttatatcatgaaaaaaattgttatcgggaatt	51817	-12.5	51848	2.99	2.2	level3
GE000040	Contig00001	53874	53915	42	taaattttttttgccataattttaaataatttttgtggtata	53896	-12.26	53887	3.6	3.33	level5
GE000042	Contig00001	55551	55644	94	gtttaaatttttttattaagtctagagattaaaaattcattttttaaatataaataacatatttttatggtataatttttagtactgtttttta	959240	-11.96	959264	3.51	2.66	level4
GE000044	Contig00001	57703	57778	76	atataataatttagcttttttgtttgttttatataagtaaattaattgactattttttagtttagtcaaccattaa	957061	-11.3	957071	2.46	2.15	level3
GE000045	Contig00001	57808	57818	11	aaaacaaaaaa	57816	-14.35	57813	2.43	2.38	level4
GE000047	Contig00001	59031	59115	85	gaagttttcatattttttttagaataaaattacatttttttatttaaattagatattgtttttaattttatctactcaagaggga	59074	-12.5	59057	2.47	2.13	level3
GE000046	Contig00001	59046	59114	69	ccctcttgagtagataaaattaaaaacaatatctaatttaaataaaaaaatgtaattttattctaaaaa	955762	-12.5	955734	2.81	2.2	level3
GE000054	Contig00001	66717	66785	69	aaagtaaaatcaacacttttttcctaaatttttccttttttgtaaataatcgattaaaataaagtataa	66782	-12.68	66785	3.13	2.52	level4
GE000062	Contig00001	77726	77759	34	ataaaaatgaaggtgaaaacgtaattttcacaga	937077	-13.97	937081	2.61	2.12	level3
GE000067	Contig00001	79730	79855	126	cttagaatttggccaagaagaaaatgaacaattaatttataaataatagtttaaaattcttactgttatatttaaaaatttaacagtaattaagttaataaataaaataaattggttgttttagtg	79767	-11.84	79804	5.06	3.49	level5
GE000066	Contig00001	80117	80120	4	ggat	934716	-16.52	934718	2.68	2.68	level4
GE000068	Contig00001	80939	81035	97	tttgaaaaaaacattaaaaatttgctaatattttttagtttgatattataattataaataattttttatatattttcaacaattcgaaaactaaaaa	80988	-11.3	80991	3.32	2.56	level4
GE000069	Contig00001	82637	82709	73	ttttgtttaaattataatttaatactttttaagatttttgtataaacatagtaaaaaccattgaaaatggaga	82653	-11.84	82685	3.18	2.51	level4
GE000070	Contig00001	83335	83344	10	aatacgaaga	83336	-15.81	83337	1.81	1.74	level3
GE000071	Contig00001	83527	83603	77	tcagattacaaaagaataaaaaaactaatttaattaagtcaaataattcactaaattttttgaaactacattatata	83600	-13.13	83581	3.01	2.5	level4
GE000072	Contig00001	83527	83603	77	tcagattacaaaagaataaaaaaactaatttaattaagtcaaataattcactaaattttttgaaactacattatata	83600	-13.13	83581	3.01	2.5	level4
GE000076	Contig00001	90099	90266	168	gcattttttaatttttaatttttttttaatattttttagttaaaaaaaatatttatcttgtaaaatttagtatttatttttatgtagagagaaggtattaacaattttttaccaaaatccggatttttatctttcccttactgtaaatttactaattttccttttaat	924600	-12.5	924641	3	2.33	level4
GE000078	Contig00001	94135	94254	120	ataaatatagacaactgttaaaataaaaaaatataatttttttacaaaatattatgaaattatatttttttattttttactttcttgtttttgaagaatatgatataatttcttaaaaat	920611	-12.26	920633	3.32	2.58	level4
GE000081	Contig00001	96186	96254	69	aaaattaaaattttagccgactatttatatgaaaaattagaaaaaattgatgatattgaaattttttct	918582	-12.5	918592	2.35	1.96	level3
GE000084	Contig00001	98498	98534	37	agtgacttttgatcagctaaaaattcttacttttgtc	916326	-14.34	916333	2.21	1.86	level3
GE000085	Contig00001	99051	99183	133	agaatttttccaacaaaagggctaaataattgttataagttctttttaatatattgaaaaatgataaaattttattaaatttaaagtataatttattatttttttataattagtcagatttaagctcaattat	915746	-11.84	915741	3.45	2.29	level4
GE000086	Contig00001	100783	100799	17	tttgatttttttacttt	914042	-14.09	914041	2.29	2.08	level3
GE000092	Contig00001	104722	104853	132	attactaaaaaaaattattaaaatttattaaaaatagattttaattttaataaattaaatattttacaattttgctgtaaaatatttaactaagcaagcattcttttttaaaattatttaaaaagcttgctg	104776	-11.84	104790	3.83	2.9	level5
GE000093	Contig00001	106790	106862	73	ccttaattcaatatcaaaatttattaattattcttaattgagactaattataacataattttttcttgcacca	106813	-12.26	106807	2.45	1.77	level3
GE000096	Contig00001	115108	115132	25	tattgactatttcttcaataaattg	899718	-14.25	899721	2.93	2.84	level5
GE000099	Contig00001	118431	118448	18	atttagatttttatttaa	118440	-13.08	118434	2.29	2.12	level3
GE000101	Contig00001	125830	125951	122	tattttaaaaatatttaattttttatttttttaaattttttttcatttaataaaaaaatgtattcaaaaaactaaaaatttgttataatttttttattaattaaattaataatatgcgaggt	888991	-11.84	888947	2.71	1.84	level3
GE000102	Contig00001	126247	126323	77	actaatttaaattgaaatatatagtttttttaattttttgttatataattatataattaattaatcaattaaaactc	126294	-10.88	126264	3.59	2.85	level5
GE000103	Contig00001	133255	133389	135	aaaaaaaatacaaaaaaaagagtaaaatttacttttaaaaggtaaaatgaagtaaattttacttttttatttaataaaatcataaaaaaacaccattgtagtgctataattttaaatatttgattaaaaaccaca	133366	-11.84	133330	4.68	3.29	level5
GE000104	Contig00001	136700	136720	21	caaacaaaaattcaagaaaac	136712	-15.21	136710	1.99	1.88	level3
GE000105	Contig00001	140210	140285	76	tttattaaagatggagatttaatgttcttaactttaataaaagataagcaaaaatggacaatttgactaacttctt	140249	-13.08	140277	2.48	2.09	level3
GE000107	Contig00001	142052	142145	94	tgtttttgatttactttataaattaatcgacttagaaaaagattacttatatgacttatattctgaagttggaattgccgaatctgcaataaaa	142069	-12.8	142112	2.28	2	level3
GE000108	Contig00001	142386	142465	80	ttattctaaacctaaaggtgaaatttttcttgtttatttctcttcaatttctaataatactcaccgttttattgaaaaac	142438	-13.4	142395	2.83	2.15	level3
GE000109	Contig00001	145551	145578	28	aaaataaacaaaaaaatatataattata	869278	-11.3	869285	3.28	2.64	level4
GE000114	Contig00001	149859	149983	125	tttcttagctaattatagacattaattaaaaaaataatttggaatggaaaaatattttgcgaaaatggtataatagtaaaagttttaaaaaaaacattattaacaattatcattattatttttca	149887	-12.5	149925	2.57	1.71	level3
GE000115	Contig00001	150649	150656	8	atactgat	150650	-14.97	150649	1.84	1.8	level3
GE000122	Contig00001	163570	163696	127	tttgaatatgtctgaaattaatatactaactttttttactttcttatactttttttttttttttgtctgttttgataaaattataattgggcaaataataataacaacttttatttgcactttaaat	851220	-12.56	851203	2.66	1.74	level3
GE000125	Contig00001	172551	172648	98	aactcaactctttttttttttttttttttaattgaaaattagtataattactatgtataattatgaaaataaaattagtttataatttaaactattta	842275	-12.68	842249	4.85	3.79	level5
GE000126	Contig00001	175131	175251	121	aaatttaaatttttaacttgattttgatagtattttttattattttttaacttatttttcaaaattattaattaaaaaataagttaaaacacttatgttttttgctttttatggtaaaatt	839655	-12.38	839632	3.53	2.92	level5
GE000129	Contig00001	179778	179915	138	gccaaatttaattttgatatttttgaaagtttaaatatcaaaatttgtcctgatttactagaaattttaaacgaacttgagttaaaaaaagttagtgatgctctaattgaattatctaaaaggaaaatttattaacaa	835057	-13.39	834987	3.05	2.33	level4
GE000133	Contig00001	186600	186719	120	gaaaaatcacacaagaaaatgtatagttgatcaaaaagtttatcctataaataatttaattaggttcacttatattaatcaaaaattaattattgataaacattttgataaaaaaattgg	828169	-11.84	828183	2.61	1.79	level3
GE000137	Contig00001	188908	189035	128	aaaataaaaaattaaaagtaaatgattttaagctgttatgttataatttaaaaatatgtttttttagcacattaatagaagttttgctattttttcaacataagtattataacaacttctagatttat	188956	-11.96	189009	3.55	2.48	level4
GE000138	Contig00001	192664	192778	115	ttttattttattctttattttttcaattgtgacttaattttaataaaaaattcgaaaaacattgtataatttaataaaattaaatttaattttttactcccaaaaaacactaaaa	822129	-11.96	822107	3.02	2.52	level4
GE000139	Contig00001	193991	193996	6	tataaa	820844	-13.22	820841	1.88	1.87	level3
GE000150	Contig00001	207531	207612	82	ccgtttttggcaaaaatacgcgtttttttatatataattattttatatacaaaaaataggaaaatcagtacaaaagattttt	807257	-11.3	807299	2.68	1.8	level3
GE000152	Contig00001	210333	210398	66	aatatgagaaaaaaataggaatttagtacataaaagtactttttttaacttttaaatttaatttag	804495	-12.5	804484	2.28	1.77	level3
GE000154	Contig00001	211999	212143	145	ctttaaattataatttagtaaaatatctaaaaattatattacaatttttattaaattaaagtaaaaacctaataaaaataacttctaaaatttaatattagacctctaattttcaataaagattaaaaaagctaaaataaaatga	212008	-11.96	212050	3.5	2.37	level4
GE000158	Contig00001	215146	215207	62	acaaaatttttacctttattattaaaatagtttcaaatataccaacaattttagtaattatt	215167	-11.96	215162	2.86	1.98	level3
GE000162	Contig00001	227980	228030	51	aaaaaaataaataaaataccagtattttctggtataatatttaatatttga	228019	-11.3	227983	2.3	1.99	level3
GE000166	Contig00001	233465	233554	90	acagaaattaatatacctgaaacaaatattagtcatattcctaatatttgttatcaaaaaatagttgattctaagcttttttattatcta	233548	-13.36	233499	2.66	2.09	level3
GE000172	Contig00001	243070	243109	40	acgctgaaaaaattttactaacagcaaaaaaagaagacca	771740	-13.76	771762	2.27	1.82	level3
GE000173	Contig00001	243850	243967	118	aaacaagaatataaaaataattaatgaggattttttactttcagatctaaatttttctgaaaaacaaacagttattggcaatcttccttattatattacatcgaaaattctgtttaaa	770884	-11.84	770963	2.97	2.31	level4
GE000174	Contig00001	244463	244528	66	tttcctgaaattaactttatttttcataatttttcaacaaattatgaaaaattcatagaaataatc	770330	-13.55	770325	2.22	1.98	level3
GE000178	Contig00001	247096	247191	96	ttttatagcatttaaaaaaatataaaaaatttaatacatttataatgttttttattgtaaaattatatcctaatcaataattttaaataaaggaat	247121	-12.38	247136	3.55	2.8	level4
GE000179	Contig00001	247096	247191	96	ttttatagcatttaaaaaaatataaaaaatttaatacatttataatgttttttattgtaaaattatatcctaatcaataattttaaataaaggaat	247121	-12.38	247136	3.55	2.8	level4
GE000184	Contig00001	257587	257731	145	aaaataaagtaatttttagccttaaaaaataaataacaatatttttaaattttgttataatattaatataagctcaaattaaaaaaaatttcttgttttttttgagtttataatttaaaatattaaaaaaatataaaaaaggaga	757167	-10.88	757175	3.66	2.5	level4
GE000186	Contig00001	259885	259920	36	attaaagagtaaaaaagctttaaatttatagaactt	754941	-13.08	754927	3.41	3.19	level5
GE000188	Contig00001	261159	261281	123	tttttttaaaacagtgaaaaaagcgatttttttactttttttgggaaaaaatctaaatataactaattttaatttggttgttggttaagcaaattaaaaaaatattaaaaaaaaacttttttt	261258	-12.38	261253	4.89	3.57	level5
GE000190	Contig00001	263540	263660	121	tttattttttttgaaataaaaaaatcaaaaaaagttttttattttataattatttttaaatatacaaaaaattattttaaatacatattttaatacacagaaaatcataaaggagatcaga	751221	-11.84	751238	3.51	2.75	level4
GE000191	Contig00001	263544	263669	126	atctcctttatgattttctgtgtattaaaatatgtatttaaaataattttttgtatatttaaaaataattataaaataaaaaactttttttgatttttttatttcaaaaaaaataaaaagtgatat	263614	-11.84	263606	3.07	2.37	level4
GE000192	Contig00001	265507	265535	29	ataaattgatttttgcctatgttttaaac	265507	-13.37	265514	1.98	1.77	level3
GE000193	Contig00001	267275	267422	148	tttaatactgaaaaaaatttcatttttttaaattaatttgtaaaaaacaagcaaaagtatatttttgcttgttttttattcaaaaatgtattaaaattttaaacgtaacatagatatttaatatttttgttataaccattattaaaaa	267395	-12.26	267347	3.29	2.6	level4
GE000199	Contig00001	275705	275764	60	tgtttattactaatggaatggaacttatagtcaatactcttttaacaaaattagaaataa	275706	-13.27	275735	2.37	1.98	level3
GE000200	Contig00001	276847	276906	60	aaaagagttttctatttgcattgagtttaaatagtagttctattttttatggtttttgtt	276906	-13.81	276906	3.24	2.24	level3
GE000206	Contig00001	282777	282785	9	taaaaccct	282784	-15.02	282782	2.08	2.07	level3
GE000207	Contig00001	287582	287658	77	gggaaaaaaactactgcccaaaacattctttattcatcatttaaattagttgaagaaaaaactcaaaaaaatgctct	727220	-14.27	727184	2.3	1.77	level3
GE000209	Contig00001	288265	288363	99	tgaaaattagtttgtattatttttaaaaaatgttaaaattgtatctataatttaacttaaattttattttaataattttttttataacactgataccgt	726539	-12.38	726511	2.93	2.3	level4
GE000214	Contig00001	291852	291988	137	tggtttttaaaatttttgtggtataatattaaaacaaataagaattaataatttggctctttcaaaacttaatatttgcttgcatttgaaagtatttttttgtttttgtctttaaatttgcttgactttttaatatt	291879	-12.84	291929	3.76	2.51	level4
GE000218	Contig00001	295690	295750	61	ttttagttaatttttttattttttcagttttttatggtataatttcaaactagttttaaat	719146	-12.5	719127	2.39	1.95	level3
GE000219	Contig00001	296882	297002	121	gtacaattatcaaaacaaggatatagatcaatattccaaactttagttaaatatgtcatcttttttataatattattctaaattattttataattatattatactaatttatattggaggg	717929	-10.88	717896	3.41	2.19	level3
GE000220	Contig00001	297622	297670	49	ttattttttactttttatgcccaaaatttcttttttacttaattttatt	717168	-12.38	717208	2.6	2.18	level3
GE000222	Contig00001	302074	302235	162	taaaaaaggtataaaatgaaaaacataaaaaattctcaaaataattttcgatttttttggtataattaaccttgaaaattaaattgagaatttttgaaaatttctagcacttaaaactaactaaataggataggaaatagttgcaaggctattcagtggtgg	712719	-14.06	712641	2.36	1.86	level3
GE000223	Contig00001	305047	305130	84	taataaaaaatttatttgtaattttgctaatttttttgacttgttaaaatttttttagtttttgtgatataattatttagaaaa	709710	-12.38	709754	2.85	2.42	level4
GE000230	Contig00001	313098	313213	116	aaaaccgccctaataaataaaataaaaataaattatatattatattaaaaaatgtggtataatttttagcggttaaaagaaaagaatgagttaataaattaagggggaaactattc	701662	-10.88	701689	3.75	2.74	level4
GE000232	Contig00001	317796	317926	131	caatattttaaataatcaataattaattaacattgttaatttgttaataataaatattaataaatttaaattaagtctttagttattaaatagctaacttaaattaaaaaagtatactaaaaaaacctgga	317850	-11.42	317865	5.61	4.12	level5
GE000236	Contig00001	329140	329263	124	gaaaatatcataaatttttattaattgtatttttaattaattaaaaaaaattttaaaattacgtaaaaataagttttaaatttagtataattctttttgttaaaataataaaaatgataaaaaa	329156	-12.38	329214	5.07	3.71	level5
GE000238	Contig00001	343551	343604	54	aatttaatatttatatatatggtcaatttgtagagctgattttttaattttaat	671243	-10.88	671282	3.05	2.32	level4
GE000239	Contig00001	343630	343776	147	aaatttttaggactcatgctcgaattagccttaaaaaaacttttttaaattagtaaatttttaaaaaagatttttttatttaaaaatgtagtataatttaatttttattttattttatttttctagtttgctccttatctaattgga	343728	-12.38	343720	2.97	1.88	level3
GE000240	Contig00001	349992	350097	106	aaaaaattttcattttatattaaaaatttttttaaaaaaagaaaaattttaggaaaatttagccatttttccactataatttatctttaataaaaataaatttaaa	350010	-12.38	350046	3.32	2.36	level4
GE000241	Contig00001	349992	350097	106	aaaaaattttcattttatattaaaaatttttttaaaaaaagaaaaattttaggaaaatttagccatttttccactataatttatctttaataaaaataaatttaaa	350010	-12.38	350046	3.32	2.36	level4
GE000244	Contig00001	353656	353764	109	tttttctattaatttaaaattttagaaaaatttttcccttttttggtataatatatctttaataagaataaatttgaattaaaggaataaatcatggcaattaaagatt	353709	-12	353726	2.93	2.29	level4
GE000251	Contig00001	368813	368827	15	ttttggtctaatgat	368813	-14.83	368817	2	1.94	level3
GE000255	Contig00001	370709	370714	6	aaaaat	370714	-16.49	370714	2.79	2.7	level4
GE000256	Contig00001	371371	371440	70	actaacattttatcaaaagaagaacttgaatccaaactaaaaatagccttaaaactaaactaaatgaaag	371376	-14.11	371388	3.04	2.12	level3
GE000257	Contig00001	372833	372902	70	atattcccggaattcttggactaattcctaaagttggaaaatatgtaattcttggctttagcattttggt	372877	-14.27	372867	2.34	1.94	level3
GE000259	Contig00001	375817	375916	100	ttatataattatttatttgtacattatttttcataaatagaataatttcttgtatgattatagtgcaaaaataatttttttagtataaatttcatatata	375817	-11.3	375914	3.54	1.86	level3
GE000261	Contig00001	379551	379692	142	atatatatatatatatatatatagttccaaaattaacaatttttatcatattagtaaattatacacagtgtatgaacttttttggaaaaataacctaatatcaaatatttttttattatgaactaaagctgggaatgtttat	635144	-10.22	635167	2.46	2	level3
GE000262	Contig00001	379586	379728	143	tatttgatattaggttatttttccaaaaaagttcatacactgtgtataatttactaatatgataaaaattgttaattttggaactatatatatatatatatatatatatatatagttaacattaataaaacccaagcaaaaag	379677	-10.22	379665	4.41	2.92	level5
GE000264	Contig00001	385551	385660	110	ttgaattagtgcattaatttaagataacttttttttatatttatttttcaaaaaaatatagtttttaggctataatttctataaccaaacttttaagctatatataatta	629281	-11.3	629244	2.95	2.29	level4
GE000266	Contig00001	387212	387350	139	aaaaaaagtaagatagtttattaaaaaaattttatttttttattggttttttttattttcatgtataattttaaatcgatagataaaattaatttttagattctttcaagaaatataaaatacctaattttttaaaaaa	627576	-12.5	627552	3.84	2.71	level4
GE000267	Contig00001	388491	388512	22	cattaataaatttaagagttga	626332	-12.66	626338	2.09	1.93	level3
GE000269	Contig00001	391046	391091	46	ttagtttatttcatctttcgaatttacactagaaaggattataaat	623789	-13.45	623748	2.09	1.83	level3
GE000272	Contig00001	393826	393944	119	ttgggaaaaaaataaacttttagacctaacaaataaatttttgagtcaataagatttatttatttgtattttaggcaaaatattttataatttaattaatttttttaaaattggaggtc	393912	-11.84	393882	2.39	1.74	level3
GE000273	Contig00001	396963	397068	106	atttatataattatttatttgtgcattatttttcataattagaataatttcttgtataattatatcacaaaaataattttttagtataaaatttcatataaaatat	617768	-11.3	617861	2.32	1.81	level3
GE000275	Contig00001	397603	397686	84	caaaaagatgaagatgaattaggttttacttataaagatttagatttattttttacagatccaaatttagttagtgatcaagta	397650	-13.08	397641	2.55	2.04	level3
GE000277	Contig00001	401055	401130	76	gactattaaccgtttaaaaataaaaaaatcaatttttagtatataatatatttaaaattattttacttaaatttga	613752	-10.88	613725	2.69	2.32	level4
GE000278	Contig00001	401227	401285	59	tatttatagtctaaacaataacaaattttataatttggtaaaatgctaaaaaattataa	401227	-11.42	401285	2.2	1.8	level3
GE000283	Contig00001	408701	408727	27	gaaaaaatgaaatattcagatatggtt	606117	-13.97	606121	3.36	3.13	level5
GE000286	Contig00001	410457	410557	101	ctttgatattttaatgattaataaaaaaatgatctaatatttcaaaaatttgaatcacagttgattattttgccaaaaatgatctaaaaatcataaaaaaa	604291	-13.01	604300	2.5	2.08	level3
GE000288	Contig00001	411533	411657	125	ttaacattattagtaattttaatgttaagttttccattttctttgaaatagtagtttttgactcaatttgttcataacattaagttatataggataaaaaaacaaaaactactatctttttcgat	411546	-12.8	411625	3.95	2.85	level5
GE000292	Contig00001	417309	417367	59	caatataaagtttcaattatttttatttcccataatatttcaatagttgcgaaattttg	417330	-13.1	417336	3.1	2.48	level4
GE000293	Contig00001	420808	420916	109	cttttttttgccgatttttaatgtataattaattgttgtatttttaattaagtatctttatttttttatctagacaacccgaaaatctttatattttaaattattagtt	420904	-11.84	420887	3.27	2.81	level4
GE000295	Contig00001	423932	424014	83	gcatttaattatattttaagtaattttatggtataattataaattatgaaaaaacaaaataaaatggttttattgaagtaaac	423970	-11.42	424002	2.72	2.21	level3
GE000298	Contig00001	436978	437084	107	agttttgtaatcaaaatatttaatactcccaaaaatatgattttgatattttaaaaattgtatcggtataaaataataatatcgagtaaatttatggtataatttca	437051	-11.42	437028	3.6	2.86	level5
GE000301	Contig00001	439937	440001	65	tatagtttatctaattttacatttttttgtatagtcttattttttatagtaaaatttagctaata	439980	-12.8	439960	2.64	2.29	level4
GE000302	Contig00001	441701	441717	17	aaatattctaacgaaga	441703	-15.02	441706	3.3	3.1	level5
GE000310	Contig00001	457498	457528	31	ttaaaaacaaaacaaaaaacaaagacggatc	557308	-13.48	557308	2.01	1.82	level3
GE000312	Contig00001	460859	460970	112	ctggaaaatcaggatatttattataatgtttatccttaaaattaaatttcttttatcaatataaatacaaacatgaaaaacaaacattttttcatgtttttttcctttttta	553885	-12.02	553951	3.17	2.47	level4
GE000313	Contig00001	463551	463647	97	attttatctatcgaaattattattatatctattcaaaacaattattttaaaaaaatactcgcgattatggtcaaattgaaaaatatgatttttaata	551209	-11.72	551235	2.87	1.89	level3
GE000314	Contig00001	465324	465399	76	gaaaattaaataattcaatcacaattattatttctcataatattaatttagtgaaaaaatatgatggcagaatttt	549480	-12.12	549465	2.05	1.71	level3
GE000316	Contig00001	467435	467535	101	gtttatataaaaaatttttgctttttgttaaaaattccttaaatttaattagaaaatgaatttttttgaaaaaaattttgatttttcatactattttttgt	547309	-12.38	547343	3.1	2.6	level4
GE000317	Contig00001	468830	468851	22	cctgaaaaatcttaaaaatgat	545996	-13.92	546006	2.28	2.04	level3
GE000319	Contig00001	469558	469684	127	tgttatctaatttttaattttgacaaaaaattagacaaaattaaaatttattataagattttacatttttataaataataaaatcttatctaaatggtataattaaattaaaaaaagcacaaaaagg	469634	-11.84	469598	3.6	2.83	level4
GE000320	Contig00001	471205	471234	30	attgagtcaaagacataaaataaaaggaaa	471226	-14.34	471224	2.43	2.16	level3
GE000327	Contig00001	479533	479577	45	ctatttgaaaagctataaataattttgaataagtttaaaaacagt	479552	-13.11	479548	2.47	2.13	level3
GE000328	Contig00001	482688	482742	55	aaaaaaaatatccaattatcattattaattttgttgaatgaaaactcaatagaaa	482709	-12.89	482732	3.2	2.75	level4
GE000329	Contig00001	483164	483173	10	ttttgtctcg	483164	-17.83	483165	1.99	1.94	level3
GE000331	Contig00001	485917	486017	101	ttataattttttgtaaatttttaatatttttgtcaaattcctagaaaatattaagaaaaatggtataatttgtactattaaaatattaaacaaaataagag	485999	-11.96	485963	4.44	3.52	level5
GE000332	Contig00001	487884	487894	11	atttatatctt	526942	-12.96	526949	2.91	2.85	level5
GE000333	Contig00001	489593	489643	51	aaaatatcgctagtccgaaaaaaaaaaaaaaaaaaaaattaaaaaaaattt	525237	-12.92	525200	4.99	4.64	level5
GE000335	Contig00001	491358	491463	106	aatctataatttaatttaaatttttaaaaataattaattattttaaaatttttttcaaaatgctggtttattttagtaattaattttaataactgaaataattttt	491369	-11.96	491417	2.15	1.79	level3
GE000342	Contig00001	498058	498081	24	aaattaatacctttttatttttgt	498059	-12.96	498058	2.91	2.27	level4
GE000341	Contig00001	498405	498521	117	tttttttctaccatttttttaatcctttttttatttttaaattataatattttatactaaatttttattataatttaccattaaaacaatgaatttaacaacatttagagcaaatat	516363	-11.42	516369	2.39	1.78	level3
GE000344	Contig00001	500301	500389	89	actaaaaaggcaaaaataaaacatagaatatcaagcaaaataaaatatcaaagtccaaaatatggtacaatttagttaatttttatttt	514535	-11.96	514514	2.89	2.26	level4
GE000348	Contig00001	505935	506035	101	gaagaaaaaatgagccttctgaaaaatcttaaaaatggttttactaataaaatgtttgctaattttagttcagattttccttcaattagattcagaagttt	505980	-13.22	505979	2.77	2.15	level3
GE000359	Contig00001	529551	529647	97	aaaagaatttttttatgctaaaatagtagaatgcaatttttttattatttaaatataaaaatttaaattttgcatttatttttcggcaagttatatt	485238	-11.42	485218	3.2	2.77	level4
GE000360	Contig00001	530483	530577	95	aaaaaataaagaaaaatattgatttttcacaaaaaaataattttataagaatttttttatgtttttttaattttttaataaaaaattattttttt	530522	-12.38	530511	2.79	2.24	level3
GE000364	Contig00001	536569	536643	75	aaaaggttatattaatttaattttaattaatttaggacttattaaagacggaatttcttgactaaatcaaattgg	536582	-11.84	536619	3.81	3.05	level5
GE000372	Contig00001	550043	550147	105	aacttttaaatataaaaaaatcctgcttttactatttaaaggtgcattttttattataatttagaatatttaaaggactaattaatgaataaaaagccaaatata	464744	-11.96	464764	2.82	2.28	level4
GE000374	Contig00001	553136	553240	105	aattttttggacaaaaaattttgttttttttaaaaaatcatttataataatttctaaatctatctaaaaacaaaattagctaaaatttaaattcaaaatttgcct	461644	-12.54	461674	3.18	2.66	level4
GE000376	Contig00001	556152	556279	128	agcaaaactgaaaaaattagccctatttttttaagattttttactacctatttttgtaatttatattataatttatattgaataagttaaacataaaataagtaaaacaaagtaatttgcaaaaggag	458625	-11.3	458623	3.77	2.66	level4
GE000378	Contig00001	558361	558470	110	atagctttttttgcattaaattttaaaatatcttttaaaatttaacttttgtattataatttagcctttaatgtaaaagtttaaatatattataaaaactagttgaacta	456453	-11.42	456429	2.77	2.12	level3
GE000379	Contig00001	558555	558647	93	ttcttttcttatttactatatttatcataccaaaaaatttaaaacttggtaataatttttttttatttttttaaattgttttttaaggtaaaa	558571	-12.26	558579	2.28	1.79	level3
GE000381	Contig00001	559895	559955	61	aatttttaaaatatcgaaaaacaagtataattttataattgatttaaaaaaaattataagg	559927	-11.84	559930	2.32	1.86	level3
GE000382	Contig00001	559895	559955	61	aatttttaaaatatcgaaaaacaagtataattttataattgatttaaaaaaaattataagg	559927	-11.84	559930	2.32	1.86	level3
GE000383	Contig00001	560202	560275	74	atgattacaaaattaaataaattacaagcaaatctaactgttttatatactaatttgaaaaattttcattgaaa	560218	-12.38	560220	2.73	1.94	level3
GE000386	Contig00001	588592	588768	177	ttggattttaaaatattttagtataattaagacatactattgaaatatctagtaaagtctaaaatttattttacctatctattttttatttaaagaaacaaagttgaaataatttcaagctttgttttttgtcattaatagacaaaaaaatggtaaaattaaaacaaaatctgtatt	426080	-12.5	426201	2.76	1.83	level3
GE000394	Contig00001	623044	623080	37	taatgataatgcatcgaggtgatgaaaaatacttatt	391787	-13.22	391782	1.95	1.8	level3
GE000395	Contig00001	623531	623706	176	attcttaacttgttttttacattcttatttatttgaaatatatgttcttgaaatatattttttttaccagactaataagaaattcaaataactagttattttctagtaatttattgatcttttttttagtaaaataaaaaaaattttgtaaaattaaatctagttgatcaaaactg	391188	-12.38	391244	3.34	2.11	level3
GE000399	Contig00001	632639	632786	148	ataagtttttcataatatatctctctattagttataaatcagcaattttttagatgttaaattgaaaaaattgctttgattttctaaattatacaatataatttttaaatatttaaaattttatcaacttacaattaatcaaaaaaag	382153	-11.96	382116	4.7	3.18	level5
GE000404	Contig00001	639294	639427	134	ccttaatttgtactaaaactcaaaattatattataatttagtaacattaaaaaacattttttcaactagaaaaaacacttattaaaatattatataattttagcattttttatataattttgctgaaaatattg	639326	-11.42	639361	3.25	2.25	level3
GE000407	Contig00001	645397	645503	107	atttttttattttttaggatttgaattttgaaaaaataaggtacaattatattctaaaattaatttttccttaaattaaattatatgtatgtaatatttgaagttaa	369411	-11.84	369385	3.17	2.24	level4
GE000408	Contig00001	645398	645504	107	taacttcaaatattacatacatataatttaatttaaggaaaaattaattttagaatataattgtaccttattttttcaaaattcaaatcctaaaaaataaaaaaatg	645425	-11.84	645459	3.99	2.97	level5
GE000409	Contig00001	647160	647166	7	ttggttt	647160	-17.48	647166	3.22	3.14	level5
GE000410	Contig00001	649862	649938	77	ggaaaatataatttacctgcttatgatataatttatgggtcaaaaaaccaatttaagtcctattttgatgcaatgtt	649890	-12.47	649891	2.42	1.75	level3
GE000411	Contig00001	651403	651518	116	attttcatataaaaatgatcgtagcattgatattagacatatttttgcaatttttattgctaagaaatttaaggaactagaagaaaatgaaaaataattatcaaaaaatttcctta	651409	-13.13	651482	2.85	1.93	level3
GE000412	Contig00001	652558	652599	42	aattatttatgcaaataattatatacgaggtcattatataaa	652560	-11.3	652564	3.09	2.45	level4
GE000420	Contig00001	662791	662853	63	ctgataaaattatgtatttatgcatcttatttttcaggccgaaaaattttaagcctttaaata	662801	-13.15	662841	3.12	2.37	level4
GE000419	Contig00001	663219	663310	92	ttaaccatttctaaaattataaagtaaaacactaaaaacaaaaattattttaaattagatatttttttaggcaatttttttggaattttgtc	351575	-12.38	351558	3.68	2.99	level5
GE000422	Contig00001	666773	666778	6	ccaaaa	348058	-14.39	348060	1.78	1.75	level3
GE000424	Contig00001	670865	670953	89	ttgaaatagattttgcgtttgttcaaaagcaaaatttattttttattagtataattacaaattttactctataatttacattactttaa	343932	-12.26	343911	2.66	2.26	level4
GE000429	Contig00001	676053	676140	88	cacgaaaaaatcacaaaaaaggagctaaataatgaaaattaagaaaatagataataaaaaactcttttatattgtgatttttttggcc	676103	-12.96	676082	2.42	1.71	level3
GE000435	Contig00001	684145	684238	94	tgtttttatagtgttttttgctgttttaaatttaatatactttatatttttaaatttaatcgctttttaaaatgaaattttatggtataatagc	684176	-11.96	684182	3.87	3.24	level5
GE000439	Contig00001	688622	688666	45	gaaaattcagaattaaaaatcaatcaaaaaaaatgaaaatatttt	688665	-12.38	688633	2.47	1.8	level3
GE000441	Contig00001	692388	692519	132	tcttagtgtgatttattataacagaaatttttttagaccaagcatttttttttttttttacaaaaggttaattttaaaataataaaaattaagattttacggtaatattcagtattttgtgtctaagctaaa	692463	-12.38	692424	2.46	1.98	level3
GE000444	Contig00001	701312	701411	100	ataaaagtaattattttaaaaatttaaaaaaatttattataaaaaagtttctttattaagtaatttaaggaatttctttccttttttttttttttgttaa	313462	-12.38	313497	3.83	3.05	level5
GE000445	Contig00001	707685	707811	127	taacaaattataaaaaaataacaagccaatttaaaataaaatatagaaaaaagataattatctgattttttatgttaatttagtgtataatttaatttaatttttctagtttgctccttatctaatt	307062	-11.96	307080	2.2	1.7	level3
GE000448	Contig00001	710789	710874	86	gttagtttgaaaatcatttttataataaataattcatttttataaatttagaatttattatcttttaaaaaatataatatttgata	710814	-11.84	710827	3.68	2.86	level5
GE000449	Contig00001	713121	713207	87	ttttcaaaaaatgctgatagtgataattttgaaaacttaaattataataataaaaaatttaataaaaacagtaaaaatttaaatcaa	713165	-11.42	713127	3.24	2.55	level4
GE000450	Contig00001	716573	716688	116	ttttttactttttggctcacaaaatgaaattttaatagaaaaatatagtgatacttgcataattattttgttataattttatttgcttactacttttcaataaaaaataggagaat	716612	-12.54	716649	2.8	2.03	level3
GE000454	Contig00001	722042	722135	94	cgagatttttttatttgctttttgcaaaattgttatataattttgaaatagtattaaaaattatttttgtttgtctgtctgtactaaaaaaagg	292759	-12.38	292774	2.48	1.98	level3
GE000455	Contig00001	722042	722135	94	cgagatttttttatttgctttttgcaaaattgttatataattttgaaatagtattaaaaattatttttgtttgtctgtctgtactaaaaaaagg	292759	-12.38	292774	2.48	1.98	level3
GE000457	Contig00001	725497	725541	45	tattcatttattaattattcttaattgagagttattgtaacataa	289310	-12.54	289301	2.11	1.74	level3
GE000462	Contig00001	730568	730685	118	gacaaaaagcaacttttacttgcaagaattgataatttatcactgttttcaaagattaaattgataatttttccaaaaataaaaatttcctattatttattaattatttttacaacaa	730665	-11.84	730635	3	2.09	level3
GE000463	Contig00001	732143	732219	77	tgaactaaattttaaagaaatagtaaaataatttggttgaaaaaaattattttatattaaaatatacacaatattaa	732201	-11.42	732207	3.06	2.39	level4
GE000464	Contig00001	736298	736408	111	attttctcttttttttcttttttgatcatttttgcccttttttatataaaattatttagaatataattatataattttttaggttcaaagatgaaaattttaattgaaaat	278495	-11.18	278521	2.58	2.26	level4
GE000467	Contig00001	739969	740023	55	tcaagaaaaaaattagtctataaattcataggtttttttaaattaaaaagtaata	274852	-13.04	274837	2.59	1.97	level3
GE000469	Contig00001	742278	742310	33	cttcagtaggcgaaaacgctcagaaatatcgtg	272526	-15.09	272540	2.48	2.18	level3
GE000470	Contig00001	743189	743278	90	gctagatcattcctgttttatttttttaaataattttatattcgtggtattattataaattattggtgtttgctttaatttctaggggtg	271612	-11.42	271572	2.79	2.26	level4
GE000471	Contig00001	743781	743884	104	tcgattcttgctaggttagatacattcaatttttattttataaataagtttatatttttggtataattatactaatttattttggtttagactttaattcttag	270990	-11.96	271032	2.78	2.11	level3
GE000472	Contig00001	743876	744001	126	aagaatcgacaaaaattttaaccaacaaaaaacaccttttcatgttttaaataacagtattttttaaaatatattagaaaactagctatttttatgttataatttaatctaacttgtgaggagaat	743944	-11.96	743966	2.75	1.96	level3
GE000478	Contig00001	757569	757646	78	ataaaattaaaagattatgttataattaataatcgccagaaaattacttacagagtaactggaactgacaaggtttgt	757595	-12.14	757594	2.05	1.71	level3
GE000479	Contig00001	757823	757958	136	atgtttgtcaattttgtggattttataagaatcgtaaagttataaatttccaagcaatcaatgataaacattaacaagaaaaaaaattaaaaattttcttgttaaaataaaattttatagtataattacttttggt	757943	-12.26	757910	6.3	4.75	level5
GE000486	Contig00001	765407	765484	78	aattattgaaataaaatccaattacttactcaatttttcgatttctaaaactagattttcagaagaaactataaactt	249359	-13.55	249419	2.39	2.1	level3
GE000490	Contig00001	769948	769969	22	tgtaaatagttttaaatttgat	769957	-13.22	769967	2.07	1.8	level3
GE000494	Contig00001	775255	775334	80	tatgagaaaagtatataaaatttaaagaaaaaaacagctaaataattttttttattataatttataaatctataaaaaaa	239560	-11.42	239522	2.89	2.3	level4
GE000496	Contig00001	776302	776367	66	ctacgctcaaaaattatttaaaaatttgttttttattattttatgatataattatttaattgctta	238521	-11.72	238528	3.32	3.07	level5
GE000497	Contig00001	777376	777506	131	aacagcattaaatattgttaaaaaaaaattcaaaatttgttaagatttgtgagtatcctgctgttggtgaaaacattagattttgaattcatttaataaatatttagttttctctttttagtctaaaaatg	777474	-11.96	777497	3.42	2.28	level4
GE000499	Contig00001	778347	778348	2	ga	778347	-17.19	778347	2.68	2.65	level4
GE000504	Contig00001	785041	785118	78	ttattttaattgatgatatttttgattcaggtataactttgacaaaaattagtgaacatttaaaattaaaaaaaccaa	229782	-12.92	229745	2.19	1.75	level3
GE000509	Contig00001	788521	788621	101	aaaattattctttgatgaataaaaatttttaaactttttaaaatagtttatataatttatttaaataagagaaaggaaaaaaaatgaatcttcaaaaatta	226270	-11.42	226273	2.72	2.05	level3
GE000512	Contig00001	790841	790963	123	agattttcaaaaaaaatcctttataatttttaaatttaatttttaaaaataaaagtatacttaaatagtttataattataaattataataaaataaaataaaaaatagactttatataattta	790918	-11.42	790909	3.52	2.56	level4
GE000515	Contig00001	794301	794358	58	tttttaatgaataaaattgtaccgtaaatttttatggtacaattttattttattttat	220528	-12.38	220497	1.91	1.69	level3
GE000516	Contig00001	795923	795964	42	aaaagaggctatcaaaacaaaagcaattaactccattttaat	218913	-12.38	218880	2.27	2.1	level3
GE000518	Contig00001	798196	798265	70	tttgttgcttgattatcaaaaaatgggatattctattttttttattaataataatgaaaaaaaaattcct	216618	-11.84	216627	2.21	1.88	level3
GE000520	Contig00001	799230	799350	121	ataatttattagaagaatctggaattataatttacaaaactaatttaggttctaaattaattcccaaatttttttcaattgaaaaaacaaaaaaatatgctaaaaatactgtttttttcct	215489	-12.38	215558	3.23	2.45	level4
GE000522	Contig00001	800509	800607	99	aaaatgacaaatcaaataaaaaaaataatttgtggtataattatatttataatcaaaaaattttagaaattcattttgatacaattaactaattttaga	214271	-11.3	214297	2.91	1.99	level3
GE000523	Contig00001	800682	800763	82	ttatgctataatttggttaacaaaacttaataaaaatgtataatatttgaatttaagtttgtaaaaatcaaagcggtttgat	800716	-12.85	800744	2.22	1.7	level3
GE000525	Contig00001	804067	804199	133	gtaaaaaagtgctattttttatgttttaaataaattcaaattcataatattaaatgaattttttaaaaaataattttaaaaatggtataatttgtaaattaaaaatttattttggagaaaacatggaaaaaaa	804137	-12.5	804135	2.69	1.97	level3
GE000526	Contig00001	806324	806396	73	aaaaaaatttcaagcaaatttttttaattaattattttttctagtggtacaatttaatacaattttgaaaatt	806351	-12.38	806366	1.98	1.8	level3
GE000528	Contig00001	809308	809321	14	atgtgcattacaaa	809321	-15.23	809321	1.83	1.69	level3
GE000529	Contig00001	809308	809321	14	atgtgcattacaaa	809321	-15.23	809321	1.83	1.69	level3
GE000532	Contig00001	820101	820177	77	gaagttttttcctaaattaatatataattatagactgtaatgttaaatttttaggattaatatgaagaaaaaaatta	194683	-10.88	194679	2.18	1.77	level3
GE000533	Contig00001	820101	820177	77	gaagttttttcctaaattaatatataattatagactgtaatgttaaatttttaggattaatatgaagaaaaaaatta	194683	-10.88	194679	2.18	1.77	level3
GE000541	Contig00001	828725	828778	54	taaatttaatgttgctatttctaaattaatggtgtatattaattttttaagtaa	186099	-11.96	186060	3.07	1.83	level3
GE000543	Contig00001	834890	834976	87	gtacaatttaataaatggcgaataataattacctaataatcaataataaaaaatgcaaaaattaataattttgaacagaaaggttaa	179900	-12.59	179927	3.51	3.15	level5
GE000544	Contig00001	834891	834945	55	taacctttctgttcaaaattattaatttttgcattttttattattgattattagg	834936	-12.59	834913	2.91	2.17	level3
GE000551	Contig00001	843411	843465	55	tttgaaaatattaaaaatcttggccgtaaatcagttcaggaaataattgaaaaac	171381	-13.1	171394	3.17	2.66	level4
GE000553	Contig00001	845181	845278	98	ctttgaaatttttagaggtgaaaaataaaattttataaaaaggaaaatatatttatttaaataagtttaaaatatggcacgtattcttaatgttgaaa	169609	-11.84	169577	2.83	2.15	level3
GE000559	Contig00001	848966	849028	63	aaagttttaaaataaagtataattatataacttaaaaaaataggaacaaacatggcaataaga	165832	-12.14	165817	4.51	3.85	level5
GE000560	Contig00001	849051	849106	56	atctttaaattattagtgcctcaggtaaaatttgggcactaaaaattgcttaaaac	165737	-12.96	165785	3.93	2.85	level5
GE000563	Contig00001	850949	850961	13	aaagatttccaaa	163875	-12.84	163878	2.38	2.29	level4
GE000564	Contig00001	851326	851348	23	aaagttaattttttcgcaaaaaa	163491	-14.18	163496	2.74	2.56	level4
GE000565	Contig00001	851326	851348	23	aaagttaattttttcgcaaaaaa	163491	-14.18	163496	2.74	2.56	level4
GE000569	Contig00001	853084	853215	132	gaatataaagaacttttaaaaaaaacaccaagcgaacttaactctcttcttcttgaataccgttctgaactatttactttaagatttaaaaatcaaagttcaaatttagaccaaactcataaaatcagtcag	161706	-13.5	161735	2.49	1.75	level3
GE000571	Contig00001	854002	854031	30	aaccgcaaaattgttttacacattgatgca	160818	-15.68	160817	2.91	2.72	level4
GE000575	Contig00001	856190	856244	55	tccaaaaaaagaaaaaaaactaggaaaatcacgtggttttagcactaaatataaa	158643	-13.06	158595	2.36	1.68	level3
GE000578	Contig00001	858200	858341	142	ttttttgtcttttgtattaagggatttgcatgtataataaataagcatttatttgaagaaaagttttcttattttttgctttggtaaaatttgtcaaaaaatatttacaaagataagaaaattttttgtttttttgttataa	156531	-12.73	156575	2.27	1.72	level3
GE000579	Contig00001	858200	858341	142	ttttttgtcttttgtattaagggatttgcatgtataataaataagcatttatttgaagaaaagttttcttattttttgctttggtaaaatttgtcaaaaaatatttacaaagataagaaaattttttgtttttttgttataa	156531	-12.73	156575	2.27	1.72	level3
GE000584	Contig00001	864001	864033	33	aggtaaaattgatagaaaagtaggtaaaacaca	864001	-14.06	864018	2.27	2.03	level3
GE000589	Contig00001	870543	870616	74	tttttatacatttattttacttttgtttttatacagcttatattaacttgatatccattttgaataatatatta	870616	-11.3	870570	2.64	1.94	level3
GE000592	Contig00001	874571	874666	96	aatttaacctcttgtaaaaagacaaaaaagtagaaaacttaaattataagttagtataaaaactagttgtttgaatttttttctactaattttaaa	140215	-12.8	140251	3.04	2.38	level4
GE000595	Contig00001	878174	878278	105	cgaaaatattttgatttttttggctgtccaataaaaattatttataaaaatataaaaaaaagtggtaaaataagttaaaattaaagcgatttaataagaatggag	136603	-11.84	136595	2.45	1.83	level3
GE000596	Contig00001	878174	878278	105	cgaaaatattttgatttttttggctgtccaataaaaattatttataaaaatataaaaaaaagtggtaaaataagttaaaattaaagcgatttaataagaatggag	136603	-11.84	136595	2.45	1.83	level3
GE000597	Contig00001	879556	879557	2	aa	135279	-16.63	135279	2.16	2.15	level3
GE000598	Contig00001	880551	880575	25	aatgatattcatgtagagatgccag	134268	-15.07	134268	2.2	2.11	level3
GE000602	Contig00001	883849	883938	90	ccaatagtttaaataataattatatcaaatttttactaaatcataacagtatttcaaaaaattaattataattttattattaaaggacac	883865	-11.42	883886	2.77	2.17	level3
GE000601	Contig00001	883859	883926	68	aataaaattataattaattttttgaaatactgttatgatttagtaaaaatttgatataattattattt	130971	-11.42	130963	2.28	1.87	level3
GE000603	Contig00001	885444	885545	102	aatgtacaagaaaaagttgatatgtttgtaaaatcaaaaatgaaaaaaaatacactaaaaagtctcttgcatgaataaaataatttaaaattttttggaatt	885524	-12.38	885479	2.37	1.77	level3
GE000609	Contig00001	899415	899538	124	agatcatgacattataaattttaatgtacatgaaaaaacaatagatgacgttaaatactatgttaaaaatattaatagaagaagaagaagaataaataacgatattttacatcagcatttaaaa	115367	-11.96	115354	2.47	1.97	level3
GE000614	Contig00001	905935	906028	94	aaattattgtttatttttaattttatggtataatttaatttttaatttatattagctcaaaatatcattaaaatggattcagatagatgtgctt	108854	-11.96	108834	3	2.59	level4
GE000617	Contig00001	908587	908673	87	ggcaatttctgaaaaaaaatataaaaaaattttcgtttgttataataaatttataaatataattcaatcaaagccaaatattattaa	106210	-11.42	106230	2.39	2.06	level3
GE000621	Contig00001	912098	912196	99	aacattgttcaaacttaattattttggaaacaaaataattaagttattataaatttactataaaaaaaaggaaaaaaaatggaatctgttataaatttc	102694	-12.26	102685	4.8	4.06	level5
GE000625	Contig00001	914509	914623	115	tatatagaaattctctgaaaatataaaaagaataaattaaatagaaattataaaattagcctgtatcaagatatttagtgctaaattgtaaaaaaataaaataatagtataatta	100320	-12.14	100280	3.46	2.48	level4
GE000629	Contig00001	917877	918025	149	ttataaactaatattattacatagaattttcgtcctttaccttataattttatgagtcaatgctcaagaaactaaatactttgacgacaccccttacatggaaaaattagataatttatacgaacaatataaattatgaaaggaataaa	96819	-12.26	96896	3	2.1	level3
GE000634	Contig00001	921329	921462	134	agtaaaagaatttaataaaatttctaacttttttaagtttttaattttctttttgaaaactttggcttagaaattagcttttttatagtataatttaatttatttttggttattagtcatgttaaaaacagttt	921424	-11.84	921381	3.3	2.39	level4
GE000638	Contig00001	932109	932241	133	attagtcatattttttaaaaaaattgactaaaattttttttatagtaaattttaccactttcttagcagtttactttaaaatttcaaatattattttatttttgtataaaattcttagtataaaacccagaaa	82689	-12.26	82667	3.12	2.3	level4
GE000640	Contig00001	934389	934473	85	ggagtttactaaacacggatgaaaacataaaaaaataatttaataaataaatgttagacacgcaatttataaataaaaaacaaaa	934430	-11.84	934449	5.26	4.49	level5
GE000644	Contig00001	940559	940677	119	ccattaaaatagattttagctgtttttaattaaaattttagtttttttggtataattatataattataattaaatttctataaattttaattaactaaatttaaaaagaaaaagcaaaa	74216	-11.3	74216	2.32	1.78	level3
GE000647	Contig00001	947030	947053	24	attcacttttttaactaaaagcaa	67796	-14.16	67801	2.56	2.37	level4
GE000648	Contig00001	950734	950886	153	gttctaaacgccttttttgttatttttactttactaaaataaaatatttttttaatattttattaatttttttgaaattttgtataaaaacgctttgatttttttgctttttaaatataatatataacctaaacaaaaaaggggaaaaagggg	64068	-10.88	64034	4.14	2.62	level4
GE000650	Contig00001	951891	951954	64	cattgttaattttttttactaatttattttgaattttttttctttctggtataattttgaaggc	62901	-13.22	62939	2.44	1.97	level3
GE000652	Contig00001	952668	952765	98	taaaacataagataaaaatttaaaaaatctaactttttaaattttttgatataaaagtacatttttttagtaaatttccctttattttataagtaatg	952757	-12.68	952729	3.27	2.49	level4
GE000653	Contig00001	955556	955590	35	aattataaaaatttactaatgtttgaaaaaattga	59249	-12.38	59261	2.2	1.73	level3
GE000658	Contig00001	960808	960837	30	ctatagtctttgaatttactttaagttttt	960834	-13.34	960808	2.64	2.01	level3
GE000661	Contig00001	965154	965278	125	aacaacttttattgaatcacaactattttttgatataattaattatgaataaaaagatgaattacaaatttgctaagttgatataagttagatagaaggcaaaattgaattaataacaaatagta	49596	-12.02	49629	2.33	1.83	level3
GE000663	Contig00001	967452	967528	77	ttaatattaagaaaaaagatttattagaaaaagcaaatttaacaacaaattgcatagcgaatatgtcaaagaatgag	47310	-11.42	47358	3.39	2.96	level5
GE000665	Contig00001	969813	969863	51	ttaactataataaaatgattataaaagtcttacagatattgcaaggtataa	969821	-12.68	969833	2.69	2.4	level4
GE000667	Contig00001	975957	976095	139	acttaaaagcttgttcacaatagaaatattattcttaatatgctataataatatctataaaaaatccacaataatggaataaggagagataaatatgaaatttaattacaatggattatggaaagtgttaatagataaa	976007	-11.88	976024	2.79	1.92	level3
GE000671	Contig00001	986030	986110	81	tttttgttaattaataaatttaaagacaaaagatttaagtttatttttaaaattcttaacttgttttttacattcttattt	28740	-11.96	28771	2.26	1.73	level3
GE000673	Contig00001	989623	989690	68	aaacttattaatttattcttagtgaaaataattataacacaattttattttagaccaaacattttttt	25156	-12.96	25168	2.3	1.98	level3
GE000677	Contig00001	1000485	1000535	51	tttttattatgattttttgataattcaaaaaaaataaattaaaattttact	1000526	-12.5	1000535	3.33	2.48	level4
GE000678	Contig00001	1000558	1000575	18	aatgaaaaaaatgatgaa	1000562	-14.51	1000568	2.61	2.53	level4
GE000679	Contig00001	1002621	1002646	26	tataatttttttgctataatttatta	1002641	-12.52	1002632	1.93	1.88	level3
GE000680	Contig00001	1003331	1003336	6	aacttc	1003336	-16.21	1003336	2.7	2.69	level4
GE000683	Contig00001	1012551	1012613	63	cagcaaataattccgaaacttttaaataaaaataaaacaaaaagaataataaatgctcaggaa	2249	-12.5	2285	2.53	1.69	level3
GE000685	Contig00001	1014710	1014778	69	atataagaatataaaaagtgttaaaatttaactatacaattttgggtgcaagtcaacaaaataactatg	62	-11.88	94	3.33	2.89	level5
