# Supplementary material for: Exploring Mycoplasma ovipneumoniae NXNK2203 infection in sheep: insights from histopathology and whole genome sequencing
Source: BMC Vet Res. 2024 Jan 10;20:20. doi: 10.1186/s12917-023-03866-z (PMC10777581; doi:10.1186/s12917-023-03866-z)
Supplement: Supplementary file 5 — Supplementary Material 5 [file 12917_2023_3866_MOESM5_ESM.xlsx]

## Sheet: Sheet1
Additional file 5. Gene annotation were performed in different databases
#GeneID	eggNOG_annotation	eggNOG_class_annotation	GO_annotation	kegg_annotation	nr_annotation	Pfam_annotation	Swissprot_annotation	TrEMBL_annotation
GE000001	COG0593|it binds specifically double-stranded DNA at a 9 bp consensus (dnaA box) 5'-TTATC CA A CA A-3'. DnaA binds to ATP and to acidic phospholipids (By similarity)	[L]: Replication, recombination and repair	Molecular Function: DNA replication origin binding (GO:0003688); Molecular Function: ATP binding (GO:0005524); Cellular Component: cytoplasm (GO:0005737); Biological Process: DNA replication initiation (GO:0006270); Biological Process: regulation of DNA replication (GO:0006275)	K02313|chromosomal replication initiator protein	['GE000001', 'chromosomal replication initiator protein DnaA [Mycoplasma ovipneumoniae]', 'gi|763430113|ref|WP_044285744.1|', '7.8e-262', '99.35', '100.00', '911']	Bac_DnaA;Bac_DnaA_C;IstB_IS21;AAA	Chromosomal replication initiator protein DnaA	Chromosomal replication initiator protein DnaA
GE000002	COG0592|DNA polymerase III is a complex, multichain enzyme responsible for most of the replicative synthesis in bacteria. This DNA polymerase also exhibits 3' to 5' exonuclease activity. The beta chain is required for initiation of replication once it is clamped onto DNA, it slides freely (bidirectional and ATP- independent) along duplex DNA (By similarity)	[L]: Replication, recombination and repair	Molecular Function: DNA binding (GO:0003677); Molecular Function: DNA-directed DNA polymerase activity (GO:0003887); Cellular Component: cytoplasm (GO:0005737); Biological Process: DNA replication (GO:0006260); Molecular Function: 3'-5' exonuclease activity (GO:0008408); Cellular Component: DNA polymerase III complex (GO:0009360); Biological Process: DNA biosynthetic process (GO:0071897); Biologi…	K02338|DNA polymerase III subunit beta	['GE000002', 'DNA polymerase III subunit beta [Mycoplasma ovipneumoniae]', 'gi|1574178850|ref|WP_129643389.1|', '1.8e-203', '98.94', '100.00', '717']	DNA_pol3_beta;DNA_pol3_beta_2;DNA_pol3_beta_3	--	DNA polymerase III beta subunit
GE000003	COG0445|NAD-binding protein involved in the addition of a carboxymethylaminomethyl (cmnm) group at the wobble position (U34) of certain tRNAs, forming tRNA-cmnm(5)s(2)U34 (By similarity)	[D]: Cell cycle control, cell division, chromosome partitioning	Biological Process: tRNA wobble uridine modification (GO:0002098); Cellular Component: cytoplasm (GO:0005737); Molecular Function: oxidoreductase activity (GO:0016491); Molecular Function: flavin adenine dinucleotide binding (GO:0050660); Biological Process: oxidation-reduction process (GO:0055114)	K03495|tRNA uridine 5-carboxymethylaminomethyl modification enzyme	['GE000003', 'tRNA uridine-5-carboxymethylaminomethyl(34) synthesis enzyme MnmG [Mycoplasma ovipneumoniae]', 'gi|763430115|ref|WP_044285746.1|', '0.0e+00', '98.71', '100.00', '1185']	GIDA;GIDA_assoc	tRNA uridine 5-carboxymethylaminomethyl modification enzyme MnmG	tRNA uridine 5-carboxymethylaminomethyl modification enzyme MnmG
GE000004	COG1576|Specifically methylates the pseudouridine at position 1915 (m3Psi1915) in 23S rRNA (By similarity)	[S]: Function unknown	Cellular Component: cytoplasm (GO:0005737); Biological Process: rRNA methylation (GO:0031167); Molecular Function: rRNA (pseudouridine-N3-)-methyltransferase activity (GO:0070038)	K00783|23S rRNA (pseudouridine1915-N3)-methyltransferase	['GE000004', '50S rRNA methyltransferase [Mycoplasma ovipneumoniae]', 'gi|763428618|ref|WP_044284284.1|', '4.6e-78', '100.00', '100.00', '299']	SPOUT_MTase	Ribosomal RNA large subunit methyltransferase H	Ribosomal RNA large subunit methyltransferase H
GE000005	COG0618|phosphoesterase RecJ domain protein	[R]: General function prediction only	Molecular Function: nucleic acid binding (GO:0003676)	K06881|bifunctional oligoribonuclease and PAP phosphatase NrnA	['GE000005', 'bifunctional oligoribonuclease/PAP phosphatase NrnA [Mycoplasma ovipneumoniae]', 'gi|763430116|ref|WP_044285747.1|', '1.5e-182', '97.55', '100.00', '647']	DHHA1;DHH	Bifunctional oligoribonuclease and PAP phosphatase NrnA	Bifunctional oligoribonuclease and PAP phosphatase nrnA
GE000006	COG0618|phosphoesterase RecJ domain protein	[R]: General function prediction only	Molecular Function: nucleic acid binding (GO:0003676)	K06881|bifunctional oligoribonuclease and PAP phosphatase NrnA	['GE000006', 'bifunctional oligoribonuclease/PAP phosphatase NrnA [Mycoplasma ovipneumoniae]', 'gi|1574178859|ref|WP_129643398.1|', '1.0e-183', '98.45', '99.69', '651']	DHH;DHHA1	Bifunctional oligoribonuclease and PAP phosphatase NrnA	Bifunctional oligoribonuclease and PAP phosphatase nrnA
GE000007	--	--	--	--	['GE000007', 'MULTISPECIES: DUF4065 domain-containing protein [Mycoplasma]', 'gi|1060090242|ref|WP_069099156.1|', '8.6e-106', '98.95', '100.00', '392']	DUF4065	--	DUF4065 domain-containing protein
GE000008	COG0552|Involved in targeting and insertion of nascent membrane proteins into the cytoplasmic membrane. Acts as a receptor for the complex formed by the signal recognition particle (SRP) and the ribosome-nascent chain (RNC)	[U]: Intracellular trafficking, secretion, and vesicular transport	Molecular Function: GTPase activity (GO:0003924); Molecular Function: GTP binding (GO:0005525); Cellular Component: cytoplasm (GO:0005737); Biological Process: SRP-dependent cotranslational protein targeting to membrane (GO:0006614); Cellular Component: intrinsic component of plasma membrane (GO:0031226); Biological Process: cell division (GO:0051301)	K03110|fused signal recognition particle receptor	['GE000008', 'MULTISPECIES: signal recognition particle-docking protein FtsY [Mycoplasma]', 'gi|1060090241|ref|WP_069099155.1|', '1.0e-178', '99.10', '100.00', '635']	SRP54;SRP54_N;Zeta_toxin	Signal recognition particle receptor FtsY	Signal recognition particle receptor FtsY
GE000009	COG0595|Metallo-Beta-Lactamase	[R]: General function prediction only	Molecular Function: RNA binding (GO:0003723); Cellular Component: cell (GO:0005623); Molecular Function: hydrolase activity (GO:0016787); Biological Process: cell redox homeostasis (GO:0045454); Molecular Function: metal ion binding (GO:0046872)	K12574|ribonuclease J	['GE000009', 'hydrolase [Mycoplasma ovipneumoniae]', 'gi|763430120|ref|WP_044285751.1|', '0.0e+00', '99.85', '100.00', '1320']	Thioredoxin	Uncharacterized protein MG423	Thioredoxin domain-containing protein
GE000010	COG1420|Negative regulator of class I heat shock genes (grpE- dnaK-dnaJ and groELS operons). Prevents heat-shock induction of these operons (By similarity)	[K]: Transcription	Molecular Function: DNA binding (GO:0003677); Biological Process: negative regulation of transcription, DNA-templated (GO:0045892)	K03705|heat-inducible transcriptional repressor	['GE000010', 'heat-inducible transcriptional repressor HrcA [Mycoplasma ovipneumoniae]', 'gi|763430121|ref|WP_044285752.1|', '1.7e-173', '100.00', '100.00', '617']	HrcA	Heat-inducible transcription repressor HrcA	Heat-inducible transcription repressor HrcA
GE000011	COG0576|Participates actively in the response to hyperosmotic and heat shock by preventing the aggregation of stress-denatured proteins, in association with DnaK and GrpE. It is the nucleotide exchange factor for DnaK and may function as a thermosensor. Unfolded proteins bind initially to DnaJ	[O]: Posttranslational modification, protein turnover, chaperones	Molecular Function: adenyl-nucleotide exchange factor activity (GO:0000774); Cellular Component: cytoplasm (GO:0005737); Biological Process: protein folding (GO:0006457); Molecular Function: protein homodimerization activity (GO:0042803); Biological Process: regulation of catalytic activity (GO:0050790); Molecular Function: chaperone binding (GO:0051087)	K03687|molecular chaperone GrpE	['GE000011', 'MULTISPECIES: nucleotide exchange factor GrpE [Mycoplasma]', 'gi|1060090238|ref|WP_069099152.1|', '3.9e-74', '98.39', '100.00', '287']	GrpE	Protein GrpE	Protein GrpE
GE000012	COG0018|arginyL-tRNA synthetase	[J]: Translation, ribosomal structure and biogenesis	Molecular Function: arginine-tRNA ligase activity (GO:0004814); Molecular Function: ATP binding (GO:0005524); Cellular Component: cytoplasm (GO:0005737); Biological Process: arginyl-tRNA aminoacylation (GO:0006420)	K01887|arginyl-tRNA synthetase	['GE000012', 'arginine--tRNA ligase [Mycoplasma ovipneumoniae]', 'gi|1574178873|ref|WP_129643412.1|', '7.6e-293', '98.50', '100.00', '1015']	DALR_1;tRNA-synt_1d;Arg_tRNA_synt_N;tRNA-synt_1e;tRNA-synt_1f;tRNA-synt_1g;tRNA-synt_1	Arginine--tRNA ligase	Arginine--tRNA ligase
GE000013	NOG160293|Pfam:RNA_pol_delta	[S]: Function unknown	Molecular Function: DNA-directed 5'-3' RNA polymerase activity (GO:0003899); Molecular Function: fructose-bisphosphate aldolase activity (GO:0004332); Biological Process: glycolytic process (GO:0006096); Molecular Function: zinc ion binding (GO:0008270); Biological Process: fructose 1,6-bisphosphate metabolic process (GO:0030388); Biological Process: RNA biosynthetic process (GO:0032774)	--	['GE000013', 'MULTISPECIES: DNA-directed RNA polymerase subunit delta [Mycoplasma]', 'gi|763428627|ref|WP_044284293.1|', '1.4e-36', '100.00', '100.00', '161']	--	--	Uncharacterized protein
GE000014	COG0191|Aldolase	[G]: Carbohydrate transport and metabolism	Molecular Function: fructose-bisphosphate aldolase activity (GO:0004332); Biological Process: glycolytic process (GO:0006096); Molecular Function: zinc ion binding (GO:0008270); Biological Process: fructose 1,6-bisphosphate metabolic process (GO:0030388)	K01624|fructose-bisphosphate aldolase, class II	['GE000014', 'MULTISPECIES: class II fructose-1,6-bisphosphate aldolase [Mycoplasma]', 'gi|1060090236|ref|WP_069099150.1|', '5.2e-155', '98.95', '100.00', '556']	F_bP_aldolase	Fructose-bisphosphate aldolase	Fructose-bisphosphate aldolase (Fba)
GE000015	COG0564|Pseudouridine synthase	[J]: Translation, ribosomal structure and biogenesis	Biological Process: pseudouridine synthesis (GO:0001522); Molecular Function: RNA binding (GO:0003723); Molecular Function: pseudouridylate synthase activity (GO:0004730); Molecular Function: pseudouridine synthase activity (GO:0009982)	K06179|23S rRNA pseudouridine955/2504/2580 synthase	['GE000015', 'RluA family pseudouridine synthase [Mycoplasma ovipneumoniae]', 'gi|1060089924|ref|WP_069098920.1|', '9.6e-154', '96.82', '100.00', '552']	PseudoU_synth_2	Uncharacterized RNA pseudouridine synthase MCAP_0714	Pseudouridylate synthase
GE000016	NOG159995|--	[H]: Coenzyme transport and metabolism	Biological Process: regulation of translational fidelity (GO:0006450); Molecular Function: transferase activity (GO:0016740); Molecular Function: ligase activity (GO:0016874)	K02435|aspartyl-tRNA(Asn)/glutamyl-tRNA(Gln) amidotransferase subunit C	['GE000016', 'glutamyl-tRNA amidotransferase [Mycoplasma ovipneumoniae]', 'gi|763428649|ref|WP_044284314.1|', '6.6e-46', '100.00', '100.00', '192']	--	--	Asp-tRNAAsn/Glu-tRNAGln amidotransferase C subunit
GE000017	COG0154|Allows the formation of correctly charged Gln-tRNA(Gln) through the transamidation of misacylated Glu-tRNA(Gln) in organisms which lack glutaminyl-tRNA synthetase. The reaction takes place in the presence of glutamine and ATP through an activated gamma-phospho-Glu-tRNA(Gln) (By similarity)	[J]: Translation, ribosomal structure and biogenesis	Molecular Function: amidase activity (GO:0004040); Molecular Function: transferase activity (GO:0016740); Molecular Function: carbon-nitrogen ligase activity, with glutamine as amido-N-donor (GO:0016884)	K02433|aspartyl-tRNA(Asn)/glutamyl-tRNA(Gln) amidotransferase subunit A	['GE000017', 'MULTISPECIES: amidase [Mycoplasma]', 'gi|1060090233|ref|WP_069099147.1|', '1.8e-244', '99.09', '100.00', '854']	Amidase	Glutamyl-tRNA(Gln) amidotransferase subunit A	Glutamyl-tRNA(Gln)amidotransferase subunit A
GE000018	COG0064|Allows the formation of correctly charged Asn-tRNA(Asn) or Gln-tRNA(Gln) through the transamidation of misacylated Asp- tRNA(Asn) or Glu-tRNA(Gln) in organisms which lack either or both of asparaginyl-tRNA or glutaminyl-tRNA synthetases. The reaction takes place in the presence of glutamine and ATP through an activated phospho-Asp-tRNA(Asn) or phospho-Glu-tRNA(Gln) (By similarity)	[J]: Translation, ribosomal structure and biogenesis	Molecular Function: ATP binding (GO:0005524); Biological Process: translation (GO:0006412); Molecular Function: transferase activity (GO:0016740); Molecular Function: glutaminyl-tRNA synthase (glutamine-hydrolyzing) activity (GO:0050567)	K02434|aspartyl-tRNA(Asn)/glutamyl-tRNA(Gln) amidotransferase subunit B	['GE000018', 'Asp-tRNA(Asn)/Glu-tRNA(Gln) amidotransferase subunit GatB [Mycoplasma ovipneumoniae]', 'gi|763430441|ref|WP_044286072.1|', '1.5e-257', '98.28', '99.79', '897']	GatB_N;GatB_Yqey	Aspartyl/glutamyl-tRNA(Asn/Gln) amidotransferase subunit B	Aspartyl/glutamyl-tRNA(Asn/Gln) amidotransferase subunit B
GE000019	NOG113417|--	[S]: Function unknown	--	--	['GE000019', 'hypothetical protein [Mycoplasma ovipneumoniae]', 'gi|918062919|ref|WP_052328391.1|', '0.0e+00', '87.45', '98.94', '1799']	--	--	Uncharacterized protein
GE000020	NOG170994|--	[S]: Function unknown	Cellular Component: membrane (GO:0016020)	--	['GE000020', 'hypothetical protein [Mycoplasma ovipneumoniae]', 'gi|918062920|ref|WP_052328392.1|', '0.0e+00', '92.11', '100.00', '1738']	--	--	Uncharacterized protein
GE000021	COG1481|May be required for sporulation (By similarity)	[K]: Transcription	Molecular Function: endonuclease activity (GO:0004519); Biological Process: nucleic acid phosphodiester bond hydrolysis (GO:0090305)	K09762|uncharacterized protein	['GE000021', 'DNA-binding protein WhiA [Mycoplasma ovipneumoniae]', 'gi|763430127|ref|WP_044285758.1|', '5.1e-147', '96.13', '100.00', '529']	LAGLIDADG_WhiA;HTH_WhiA	Probable cell division protein WhiA	Probable cell division protein WhiA
GE000022	NOG155597|--	[S]: Function unknown	Cellular Component: integral component of membrane (GO:0016021)	--	['GE000022', 'hypothetical protein [Mycoplasma ovipneumoniae]', 'gi|763428636|ref|WP_044284301.1|', '7.0e-114', '95.85', '100.00', '419']	Bax1-I	--	Uncharacterized protein
GE000023	COG0221|Pyrophosphate phospho-hydrolase	[C]: Energy production and conversion	Molecular Function: magnesium ion binding (GO:0000287); Molecular Function: inorganic diphosphatase activity (GO:0004427); Cellular Component: cytoplasm (GO:0005737); Biological Process: phosphate-containing compound metabolic process (GO:0006796)	K01507|inorganic pyrophosphatase	['GE000023', 'inorganic pyrophosphatase [Mycoplasma ovipneumoniae]', 'gi|1060088923|ref|WP_069098087.1|', '2.5e-102', '98.92', '100.00', '380']	Pyrophosphatase	Inorganic pyrophosphatase	Inorganic pyrophosphatase
GE000024	COG1744|basic membrane	[R]: General function prediction only	Cellular Component: plasma membrane (GO:0005886)	--	['GE000024', 'MULTISPECIES: BMP family ABC transporter substrate-binding protein [Mycoplasma]', 'gi|1060090227|ref|WP_069099141.1|', '9.2e-228', '93.10', '100.00', '798']	Bmp	--	Basic membrane protein
GE000025	COG3845|(ABC) transporter	[R]: General function prediction only	Molecular Function: ATP binding (GO:0005524); Molecular Function: ATPase activity (GO:0016887)	K02056|simple sugar transport system ATP-binding protein	['GE000025', 'ABC transporter ATP-binding protein [Mycoplasma ovipneumoniae]', 'gi|763430131|ref|WP_044285762.1|', '2.2e-281', '99.41', '100.00', '976']	ABC_tran;AAA_21	Putative carbohydrate transport ATP-binding protein MG119	Sugar ABC transporter ATP-binding protein
GE000026	COG4603|ABC transporter (permease)	[R]: General function prediction only	Molecular Function: transporter activity (GO:0005215); Cellular Component: plasma membrane (GO:0005886); Biological Process: transport (GO:0006810); Cellular Component: integral component of membrane (GO:0016021)	K02057|simple sugar transport system permease protein	['GE000026', 'ABC transporter permease [Mycoplasma ovipneumoniae]', 'gi|1574178905|ref|WP_129643444.1|', '5.4e-289', '97.03', '100.00', '1002']	BPD_transp_2	Uncharacterized protein MG120	D-allose transporter subunit
GE000027	COG1079|ABC transporter (permease)	[R]: General function prediction only	Molecular Function: transporter activity (GO:0005215); Cellular Component: plasma membrane (GO:0005886); Biological Process: transport (GO:0006810); Cellular Component: integral component of membrane (GO:0016021)	K02057|simple sugar transport system permease protein	['GE000027', 'ABC transporter permease [Mycoplasma ovipneumoniae]', 'gi|763430133|ref|WP_044285764.1|', '1.0e-156', '99.34', '100.00', '562']	BPD_transp_2	Uncharacterized protein MG121	Beta-methylgalactoside transporter inner membrane component
GE000028	COG1435|THymidine Kinase	[F]: Nucleotide transport and metabolism	Molecular Function: thymidine kinase activity (GO:0004797); Molecular Function: ATP binding (GO:0005524); Cellular Component: cytoplasm (GO:0005737); Molecular Function: zinc ion binding (GO:0008270); Biological Process: deoxyribonucleoside monophosphate biosynthetic process (GO:0009157); Biological Process: phosphorylation (GO:0016310); Biological Process: DNA biosynthetic process (GO:0071897)	K00857|thymidine kinase	['GE000028', 'thymidine kinase [Mycoplasma ovipneumoniae]', 'gi|763428642|ref|WP_044284307.1|', '9.2e-97', '100.00', '100.00', '362']	TK	Thymidine kinase	Thymidine kinase
GE000029	COG1925|phosphocarrier protein (HPr)	[G]: Carbohydrate transport and metabolism	Molecular Function: transferase activity (GO:0016740)	--	['GE000029', 'HPr family phosphocarrier protein [Mycoplasma ovipneumoniae]', 'gi|498006875|ref|WP_010321031.1|', '1.4e-37', '100.00', '100.00', '164']	PTS-HPr	Phosphocarrier protein HPr	Phosphocarrier protein hpr
GE000030	COG1263|PTS System	[G]: Carbohydrate transport and metabolism	Cellular Component: plasma membrane (GO:0005886); Molecular Function: protein-N(PI)-phosphohistidine-sugar phosphotransferase activity (GO:0008982); Biological Process: phosphoenolpyruvate-dependent sugar phosphotransferase system (GO:0009401); Cellular Component: integral component of membrane (GO:0016021); Molecular Function: kinase activity (GO:0016301); Biological Process: phosphorylation (GO…	K02777|sugar PTS system EIIA component	['GE000030', 'PTS sugar transporter subunit IIABC [Mycoplasma ovipneumoniae]', 'gi|763428643|ref|WP_044284308.1|', '0.0e+00', '98.79', '100.00', '1574']	PTS_EIIC;PTS_EIIA_1;PTS_EIIB	PTS system glucose-specific EIICBA component	Phosphotransferase system PTS, glucose-specific IIBC component
GE000031	--	--	--	--	['GE000031', 'hypothetical protein [Mycoplasma ovipneumoniae]', 'gi|1060087082|ref|WP_069096522.1|', '4.6e-97', '87.87', '88.85', '363']	--	--	Uncharacterized protein
GE000032	COG2077|Has antioxidant activity. Could remove peroxides or H(2)O(2) (By similarity)	[O]: Posttranslational modification, protein turnover, chaperones	Molecular Function: peroxidase activity (GO:0004601); Biological Process: oxidation-reduction process (GO:0055114); Biological Process: cellular oxidant detoxification (GO:0098869)	K11065|thiol peroxidase, atypical 2-Cys peroxiredoxin	['GE000032', 'MULTISPECIES: peroxiredoxin [Mycoplasma]', 'gi|498007067|ref|WP_010321223.1|', '7.2e-85', '100.00', '100.00', '322']	AhpC-TSA;Redoxin	Thiol peroxidase	Thiol peroxidase
GE000033	COG0682|Transfers the N-acyl diglyceride group on what will become the N-terminal cysteine of membrane lipoproteins (By similarity)	[M]: Cell wall/membrane/envelope biogenesis	Biological Process: protein lipoylation (GO:0009249); Cellular Component: integral component of membrane (GO:0016021); Molecular Function: transferase activity, transferring glycosyl groups (GO:0016757); Biological Process: lipoprotein biosynthetic process (GO:0042158)	K13292|phosphatidylglycerol---prolipoprotein diacylglyceryl transferase	['GE000033', 'prolipoprotein diacylglyceryl transferase [Mycoplasma ovipneumoniae]', 'gi|763428645|ref|WP_044284310.1|', '2.0e-187', '99.08', '100.00', '664']	LGT	Phosphatidylglycerol--prolipoprotein diacylglyceryl transferase	Phosphatidylglycerol--prolipoprotein diacylglyceryl transferase
GE000034	COG0492|thioredoxin reductase	[O]: Posttranslational modification, protein turnover, chaperones	Molecular Function: thioredoxin-disulfide reductase activity (GO:0004791); Biological Process: oxidation-reduction process (GO:0055114); Biological Process: cellular oxidant detoxification (GO:0098869)	K00384|thioredoxin reductase (NADPH)	['GE000034', 'FAD-dependent oxidoreductase [Mycoplasma ovipneumoniae]', 'gi|1574178934|ref|WP_129643473.1|', '1.8e-169', '98.69', '100.00', '604']	Pyr_redox_2;Pyr_redox_3;Pyr_redox;FAD_binding_2;HI0933_like;Lycopene_cycl;Thi4;DAO;NAD_binding_8;FAD_binding_3;GIDA	Thioredoxin reductase	Thioredoxin reductase
GE000035	NOG148566|--	[S]: Function unknown	--	--	['GE000035', 'MULTISPECIES: hypothetical protein [Mycoplasma]', 'gi|1060090354|ref|WP_069099268.1|', '0.0e+00', '93.03', '100.00', '1678']	--	--	Uncharacterized protein
GE000036	--	--	Cellular Component: integral component of membrane (GO:0016021)	--	['GE000036', 'hypothetical protein [Mycoplasma ovipneumoniae]', 'gi|763430142|ref|WP_044285773.1|', '0.0e+00', '92.77', '100.00', '1673']	--	--	Uncharacterized protein
GE000037	COG0542|ATP-dependent CLP protease ATP-binding subunit	[O]: Posttranslational modification, protein turnover, chaperones	Molecular Function: ATP binding (GO:0005524); Biological Process: proteolysis (GO:0006508); Molecular Function: peptidase activity (GO:0008233)	K03695|ATP-dependent Clp protease ATP-binding subunit ClpB	['GE000037', 'AAA family ATPase [Mycoplasma ovipneumoniae]', 'gi|918062921|ref|WP_052328393.1|', '0.0e+00', '98.70', '100.00', '1303']	AAA_2;AAA_lid_9;AAA;ClpB_D2-small;AAA_5;AAA_16;Sigma54_activat;AAA_14;AAA_22;AAA_7;TniB;IstB_IS21;DNA_pol3_delta2;Zeta_toxin;Torsin;RNA_helicase	Chaperone protein ClpB	ATP-dependent Clp protease ATP-binding subunit
GE000038	COG0149|triosephosphate isomerase	[G]: Carbohydrate transport and metabolism	Molecular Function: triose-phosphate isomerase activity (GO:0004807); Cellular Component: cytoplasm (GO:0005737); Biological Process: gluconeogenesis (GO:0006094); Biological Process: glycolytic process (GO:0006096); Biological Process: pentose-phosphate shunt (GO:0006098)	K01803|triosephosphate isomerase (TIM)	['GE000038', 'triose-phosphate isomerase [Mycoplasma ovipneumoniae]', 'gi|1060087882|ref|WP_069097123.1|', '3.5e-134', '93.85', '100.00', '486']	TIM	Triosephosphate isomerase	Triosephosphate isomerase
GE000039	COG0184|Forms an intersubunit bridge (bridge B4) with the 23S rRNA of the 50S subunit in the ribosome (By similarity)	[J]: Translation, ribosomal structure and biogenesis	Molecular Function: structural constituent of ribosome (GO:0003735); Cellular Component: ribosome (GO:0005840); Biological Process: translation (GO:0006412); Molecular Function: rRNA binding (GO:0019843)	K02956|small subunit ribosomal protein S15	['GE000039', 'MULTISPECIES: 30S ribosomal protein S15 [Mycoplasma]', 'gi|763430143|ref|WP_044285774.1|', '9.3e-39', '100.00', '100.00', '168']	Ribosomal_S15	30S ribosomal protein S15	30S ribosomal protein S15
GE000040	COG0080|This protein binds directly to 23S ribosomal RNA (By similarity)	[J]: Translation, ribosomal structure and biogenesis	Molecular Function: structural constituent of ribosome (GO:0003735); Cellular Component: ribosome (GO:0005840); Biological Process: translation (GO:0006412); Molecular Function: large ribosomal subunit rRNA binding (GO:0070180)	K02867|large subunit ribosomal protein L11	['GE000040', 'MULTISPECIES: 50S ribosomal protein L11 [Mycoplasma]', 'gi|1060090254|ref|WP_069099168.1|', '3.3e-73', '100.00', '100.00', '283']	Ribosomal_L11;Ribosomal_L11_N	50S ribosomal protein L11	50S ribosomal protein L11
GE000041	COG0081|Binds directly to 23S rRNA. The L1 stalk is quite mobile in the ribosome, and is involved in E site tRNA release (By similarity)	[J]: Translation, ribosomal structure and biogenesis	Molecular Function: tRNA binding (GO:0000049); Molecular Function: structural constituent of ribosome (GO:0003735); Biological Process: regulation of translation (GO:0006417); Cellular Component: large ribosomal subunit (GO:0015934); Molecular Function: rRNA binding (GO:0019843)	K02863|large subunit ribosomal protein L1	['GE000041', 'MULTISPECIES: 50S ribosomal protein L1 [Mycoplasma]', 'gi|498007076|ref|WP_010321232.1|', '2.3e-121', '99.57', '100.00', '444']	Ribosomal_L1	50S ribosomal protein L1	50S ribosomal protein L1
GE000042	COG0268|Binds directly to 16S ribosomal RNA (By similarity)	[J]: Translation, ribosomal structure and biogenesis	Molecular Function: structural constituent of ribosome (GO:0003735); Cellular Component: ribosome (GO:0005840); Biological Process: translation (GO:0006412); Molecular Function: rRNA binding (GO:0019843)	K02968|small subunit ribosomal protein S20	['GE000042', 'MULTISPECIES: 30S ribosomal protein S20 [Mycoplasma]', 'gi|763430144|ref|WP_044285775.1|', '1.2e-36', '100.00', '100.00', '161']	Ribosomal_S20p	30S ribosomal protein S20	30S ribosomal protein S20
GE000043	COG2731|YhcH YjgK YiaL family protein	[G]: Carbohydrate transport and metabolism	--	--	['GE000043', 'MULTISPECIES: YhcH/YjgK/YiaL family protein [Mycoplasma]', 'gi|1060090255|ref|WP_069099169.1|', '2.2e-80', '99.34', '100.00', '307']	DUF386	--	Beta-galactosidase-like protein
GE000044	COG0168|Low-affinity potassium transport system. Interacts with Trk system potassium uptake protein TrkA (By similarity)	[P]: Inorganic ion transport and metabolism	Molecular Function: cation transmembrane transporter activity (GO:0008324); Cellular Component: integral component of membrane (GO:0016021); Biological Process: cation transmembrane transport (GO:0098655)	--	['GE000044', 'TrkH family potassium uptake protein [Mycoplasma ovipneumoniae]', 'gi|763430146|ref|WP_044285777.1|', '9.6e-258', '99.60', '100.00', '898']	TrkH	Ktr system potassium uptake protein D	Ktr system potassium uptake protein B
GE000045	COG0569|Potassium uptake protein	[P]: Inorganic ion transport and metabolism	Cellular Component: plasma membrane (GO:0005886); Molecular Function: potassium ion transmembrane transporter activity (GO:0015079); Biological Process: potassium ion transmembrane transport (GO:0071805)	K03499|trk system potassium uptake protein	['GE000045', 'MULTISPECIES: TrkA family potassium uptake protein [Mycoplasma]', 'gi|763428659|ref|WP_044284323.1|', '2.8e-119', '100.00', '100.00', '437']	TrkA_N;TrkA_C;F420_oxidored;NAD_binding_7;Shikimate_DH;UDPG_MGDP_dh_N	--	Potassium uptake protein A
GE000046	--	--	--	--	['GE000046', 'Uncharacterised protein [Mycoplasma ovipneumoniae]', 'gi|1563801266|ref|VEU70627.1|', '1.4e-51', '81.40', '100.00', '211']	--	--	Uncharacterized protein
GE000047	COG3842|Part of the ABC transporter complex PotABCD involved in spermidine putrescine import. Responsible for energy coupling to the transport system (By similarity)	[E]: Amino acid transport and metabolism	Molecular Function: ATP binding (GO:0005524); Molecular Function: putrescine-importing ATPase activity (GO:0015594); Molecular Function: spermidine-importing ATPase activity (GO:0015595); Biological Process: putrescine transport (GO:0015847); Cellular Component: ATP-binding cassette (ABC) transporter complex (GO:0043190); Biological Process: spermidine transmembrane transport (GO:1903711)	K11072|spermidine/putrescine transport system ATP-binding protein	['GE000047', 'MULTISPECIES: ATP-binding cassette domain-containing protein [Mycoplasma]', 'gi|1060090258|ref|WP_069099172.1|', '7.8e-251', '99.32', '100.00', '875']	ABC_tran;AAA_21;TOBE_2	Spermidine/putrescine import ATP-binding protein PotA	Spermidine/putrescine import ATP-binding protein PotA
GE000048	COG1176|Binding-protein-dependent transport systems, inner membrane component	[P]: Inorganic ion transport and metabolism	Cellular Component: plasma membrane (GO:0005886); Biological Process: transport (GO:0006810); Cellular Component: integral component of membrane (GO:0016021)	K11071|spermidine/putrescine transport system permease protein	['GE000048', 'MULTISPECIES: ABC transporter permease subunit [Mycoplasma]', 'gi|1531919691|ref|WP_124983465.1|', '6.1e-148', '100.00', '100.00', '532']	BPD_transp_1	Spermidine/putrescine transport system permease protein PotB	Polyamine (Spermidine/putrescine) ABC transporter permease
GE000049	COG1177|Binding-protein-dependent transport systems inner membrane component	[P]: Inorganic ion transport and metabolism	Cellular Component: plasma membrane (GO:0005886); Biological Process: transport (GO:0006810); Cellular Component: integral component of membrane (GO:0016021)	K11070|spermidine/putrescine transport system permease protein	['GE000049', 'ABC transporter permease subunit [Mycoplasma ovipneumoniae]', 'gi|763430149|ref|WP_044285780.1|', '3.3e-143', '100.00', '100.00', '516']	BPD_transp_1	Spermidine/putrescine transport system permease protein PotC homolog	Spermidine/putrescine ABC transporter membrane protein
GE000050	COG0687|extracellular solute-binding protein family 1	[E]: Amino acid transport and metabolism	Cellular Component: integral component of membrane (GO:0016021)	K11069|spermidine/putrescine transport system substrate-binding protein	['GE000050', 'hypothetical protein [Mycoplasma ovipneumoniae]', 'gi|1574178960|ref|WP_129643499.1|', '0.0e+00', '96.85', '100.00', '1109']	--	--	Uncharacterized protein
GE000051	--	--	--	--	['GE000051', 'leucine-rich repeat domain-containing protein [Mycoplasma ovipneumoniae]', 'gi|1574178962|ref|WP_129643501.1|', '1.4e-136', '94.62', '100.00', '495']	LRR_5	--	Lipoprotein
GE000052	COG1214|Peptidase M22 Glycoprotease	[O]: Posttranslational modification, protein turnover, chaperones	Biological Process: tRNA threonylcarbamoyladenosine modification (GO:0002949)	--	['GE000052', 'tRNA (adenosine(37)-N6)-threonylcarbamoyltransferase complex dimerization subunit type 1 TsaB [Mycoplasma ovipneumoniae]', 'gi|763430152|ref|WP_044285783.1|', '2.3e-89', '96.00', '100.00', '337']	Peptidase_M22	--	Peptidase_M22 domain-containing protein
GE000053	NOG162325|--	[S]: Function unknown	--	--	['GE000053', 'Uncharacterised protein [Mycoplasma ovipneumoniae]', 'gi|1563801273|ref|VEU70648.1|', '8.7e-250', '96.00', '100.00', '871']	--	--	Uncharacterized protein
GE000054	COG0528|Catalyzes the reversible phosphorylation of UMP to UDP (By similarity)	[F]: Nucleotide transport and metabolism	Molecular Function: ATP binding (GO:0005524); Cellular Component: cytoplasm (GO:0005737); Molecular Function: UMP kinase activity (GO:0033862); Biological Process: 'de novo' CTP biosynthetic process (GO:0044210); Biological Process: nucleotide phosphorylation (GO:0046939)	K09903|uridylate kinase	['GE000054', 'UMP kinase [Mycoplasma ovipneumoniae]', 'gi|763428666|ref|WP_044284330.1|', '4.2e-126', '100.00', '100.00', '459']	AA_kinase	Uridylate kinase	Uridylate kinase
GE000055	COG0233|Responsible for the release of ribosomes from messenger RNA at the termination of protein biosynthesis. May increase the efficiency of translation by recycling ribosomes from one round of translation to another (By similarity)	[J]: Translation, ribosomal structure and biogenesis	Biological Process: translation (GO:0006412)	K02838|ribosome recycling factor	['GE000055', 'MULTISPECIES: ribosome recycling factor [Mycoplasma]', 'gi|1060090264|ref|WP_069099178.1|', '8.4e-90', '99.46', '100.00', '339']	RRF	Ribosome-recycling factor	Ribosome recycling factor
GE000056	--	--	Cellular Component: integral component of membrane (GO:0016021); Molecular Function: nucleotidyltransferase activity (GO:0016779)	K00981|phosphatidate cytidylyltransferase	['GE000056', 'phosphatidate cytidylyltransferase [Mycoplasma ovipneumoniae]', 'gi|763430154|ref|WP_044285785.1|', '2.3e-124', '98.37', '100.00', '454']	CTP_transf_1	--	Phosphatidate cytidylyltransferase
GE000057	COG2176|Required for replicative DNA synthesis. This DNA polymerase also exhibits 3' to 5' exonuclease activity (By similarity)	[L]: Replication, recombination and repair	Molecular Function: DNA binding (GO:0003677); Molecular Function: DNA-directed DNA polymerase activity (GO:0003887); Cellular Component: cytoplasm (GO:0005737); Biological Process: DNA-dependent DNA replication (GO:0006261); Molecular Function: 3'-5' exonuclease activity (GO:0008408); Biological Process: DNA biosynthetic process (GO:0071897); Biological Process: nucleic acid phosphodiester bond h…	K03763|DNA polymerase III subunit alpha, Gram-positive type	['GE000057', 'PolC-type DNA polymerase III [Mycoplasma ovipneumoniae]', 'gi|763430155|ref|WP_044285786.1|', '0.0e+00', '98.70', '100.00', '2876']	DNA_pol3_alpha;RNase_T;PHP;DNA_pol3_finger;HHH_6;RNase_H_2	DNA polymerase III PolC-type	DNA polymerase III PolC-type
GE000058	--	--	Cellular Component: integral component of membrane (GO:0016021)	--	['GE000058', 'hypothetical protein [Mycoplasma ovipneumoniae]', 'gi|763428670|ref|WP_044284334.1|', '4.0e-153', '91.94', '100.00', '550']	--	--	Uncharacterized protein
GE000059	--	--	--	--	['GE000059', 'hypothetical protein [Mycoplasma ovipneumoniae]', 'gi|763430157|ref|WP_044285788.1|', '1.1e-61', '100.00', '100.00', '245']	--	--	Uncharacterized protein
GE000060	COG0166|phosphohexose isomerase	[G]: Carbohydrate transport and metabolism	Molecular Function: glucose-6-phosphate isomerase activity (GO:0004347); Cellular Component: cytoplasm (GO:0005737); Biological Process: gluconeogenesis (GO:0006094); Biological Process: glycolytic process (GO:0006096)	K01810|glucose-6-phosphate isomerase	['GE000060', 'glucose-6-phosphate isomerase [Mycoplasma ovipneumoniae]', 'gi|763430158|ref|WP_044285789.1|', '4.4e-243', '99.53', '100.00', '849']	PGI	Glucose-6-phosphate isomerase	Glucose-6-phosphate isomerase
GE000061	COG2801|Retrotransposon protein	[L]: Replication, recombination and repair	Molecular Function: nucleic acid binding (GO:0003676); Biological Process: DNA integration (GO:0015074)	--	['GE000061', 'MULTISPECIES: transposase [Mycoplasma]', 'gi|1132290348|ref|WP_075949671.1|', '3.7e-45', '87.27', '100.00', '189']	--	--	Uncharacterized protein
GE000062	COG0211|50S ribosomal protein l27	[J]: Translation, ribosomal structure and biogenesis	Molecular Function: structural constituent of ribosome (GO:0003735); Cellular Component: ribosome (GO:0005840); Biological Process: translation (GO:0006412)	K02899|large subunit ribosomal protein L27	['GE000062', 'MULTISPECIES: 50S ribosomal protein L27 [Mycoplasma]', 'gi|498007097|ref|WP_010321253.1|', '5.2e-39', '100.00', '100.00', '169']	Ribosomal_L27	50S ribosomal protein L27	50S ribosomal protein L27
GE000063	COG0261|This protein binds to 23S rRNA in the presence of protein L20 (By similarity)	[J]: Translation, ribosomal structure and biogenesis	Molecular Function: structural constituent of ribosome (GO:0003735); Cellular Component: ribosome (GO:0005840); Biological Process: translation (GO:0006412); Molecular Function: rRNA binding (GO:0019843)	K02888|large subunit ribosomal protein L21	['GE000063', 'MULTISPECIES: 50S ribosomal protein L21 [Mycoplasma]', 'gi|763428681|ref|WP_044284344.1|', '2.1e-47', '100.00', '100.00', '197']	Ribosomal_L21p	50S ribosomal protein L21	50S ribosomal protein L21
GE000064	COG0692|Excises uracil residues from the DNA which can arise as a result of misincorporation of dUMP residues by DNA polymerase or due to deamination of cytosine (By similarity)	[L]: Replication, recombination and repair	Molecular Function: uracil DNA N-glycosylase activity (GO:0004844); Cellular Component: cytoplasm (GO:0005737); Biological Process: base-excision repair (GO:0006284)	K03648|uracil-DNA glycosylase	['GE000064', 'uracil-DNA glycosylase [Mycoplasma ovipneumoniae]', 'gi|1574178991|ref|WP_129643530.1|', '1.1e-117', '97.72', '100.00', '431']	UDG	Uracil-DNA glycosylase	Uracil-DNA glycosylase
GE000065	COG1363|Peptidase m42 family protein	[E]: Amino acid transport and metabolism	Molecular Function: aminopeptidase activity (GO:0004177); Biological Process: proteolysis (GO:0006508)	--	['GE000065', 'M42 family peptidase [Mycoplasma ovipneumoniae]', 'gi|498007100|ref|WP_010321256.1|', '1.5e-196', '99.16', '100.00', '694']	Peptidase_M42;Peptidase_M20;Peptidase_M18	Putative aminopeptidase FrvX	Aminopeptidase ysdC
GE000066	--	--	--	--	['GE000066', 'hypothetical protein [Mycoplasma ovipneumoniae]', 'gi|498007101|ref|WP_010321257.1|', '2.7e-41', '97.80', '100.00', '176']	--	--	Uncharacterized protein
GE000067	NOG216135|--	[S]: Function unknown	--	--	['GE000067', 'leucine-rich repeat domain-containing protein [Mycoplasma ovipneumoniae]', 'gi|763428689|ref|WP_044284352.1|', '1.0e-125', '94.68', '100.00', '458']	LRR_5	--	Uncharacterized protein
GE000068	COG0469|Pyruvate kinase	[G]: Carbohydrate transport and metabolism	Molecular Function: magnesium ion binding (GO:0000287); Molecular Function: pyruvate kinase activity (GO:0004743); Biological Process: glycolytic process (GO:0006096); Molecular Function: kinase activity (GO:0016301); Molecular Function: potassium ion binding (GO:0030955)	K00873|pyruvate kinase	['GE000068', 'MULTISPECIES: pyruvate kinase [Mycoplasma]', 'gi|1172301578|ref|WP_080684857.1|', '1.1e-263', '100.00', '100.00', '917']	PK;HpcH_HpaI	Pyruvate kinase I	Pyruvate kinase
GE000069	COG0290|IF-3 binds to the 30S ribosomal subunit and shifts the equilibrum between 70S ribosomes and their 50S and 30S subunits in favor of the free subunits, thus enhancing the availability of 30S subunits on which protein synthesis initiation begins (By similarity)	[J]: Translation, ribosomal structure and biogenesis	Molecular Function: translation initiation factor activity (GO:0003743); Cellular Component: cytoplasm (GO:0005737); Biological Process: translational initiation (GO:0006413)	K02520|translation initiation factor IF-3	['GE000069', 'MULTISPECIES: translation initiation factor IF-3 [Mycoplasma]', 'gi|498007104|ref|WP_010321260.1|', '1.2e-106', '100.00', '100.00', '395']	IF3_N;IF3_C	Translation initiation factor IF-3	Translation initiation factor IF-3
GE000070	COG0291|50s ribosomal protein L35	[J]: Translation, ribosomal structure and biogenesis	Molecular Function: structural constituent of ribosome (GO:0003735); Cellular Component: ribosome (GO:0005840); Biological Process: translation (GO:0006412)	K02916|large subunit ribosomal protein L35	['GE000070', '50S ribosomal protein L35 [Mycoplasma ovipneumoniae]', 'gi|498007105|ref|WP_010321261.1|', '2.1e-24', '100.00', '100.00', '120']	Ribosomal_L35p	50S ribosomal protein L35	50S ribosomal protein L35
GE000071	COG0292|Binds directly to 23S ribosomal RNA and is necessary for the in vitro assembly process of the 50S ribosomal subunit. It is not involved in the protein synthesizing functions of that subunit (By similarity)	[J]: Translation, ribosomal structure and biogenesis	Biological Process: ribosomal large subunit assembly (GO:0000027); Molecular Function: structural constituent of ribosome (GO:0003735); Cellular Component: ribosome (GO:0005840); Biological Process: translation (GO:0006412); Molecular Function: rRNA binding (GO:0019843)	K02887|large subunit ribosomal protein L20	['GE000071', 'MULTISPECIES: 50S ribosomal protein L20 [Mycoplasma]', 'gi|763428686|ref|WP_044284349.1|', '2.7e-57', '99.15', '100.00', '230']	Ribosomal_L20	50S ribosomal protein L20	50S ribosomal protein L20
GE000072	COG0227|50s ribosomal protein L28	[J]: Translation, ribosomal structure and biogenesis	Molecular Function: structural constituent of ribosome (GO:0003735); Cellular Component: ribosome (GO:0005840); Biological Process: translation (GO:0006412)	K02902|large subunit ribosomal protein L28	['GE000072', 'MULTISPECIES: 50S ribosomal protein L28 [Mycoplasma]', 'gi|498007107|ref|WP_010321263.1|', '1.5e-25', '100.00', '100.00', '124']	Ribosomal_L28	50S ribosomal protein L28	50S ribosomal protein L28
GE000073	--	--	Cellular Component: integral component of membrane (GO:0016021)	--	['GE000073', 'hypothetical protein [Mycoplasma ovipneumoniae]', 'gi|1060087898|ref|WP_069097139.1|', '1.1e-157', '91.55', '100.00', '565']	--	--	Uncharacterized protein
GE000074	--	--	--	--	['GE000074', 'hypothetical protein [Mycoplasma ovipneumoniae]', 'gi|763430166|ref|WP_044285797.1|', '7.1e-15', '83.64', '48.67', '89']	--	--	Uncharacterized protein
GE000075	COG0188|DNA gyrase negatively supercoils closed circular double- stranded DNA in an ATP-dependent manner and also catalyzes the interconversion of other topological isomers of double-stranded DNA rings, including catenanes and knotted rings (By similarity)	[L]: Replication, recombination and repair	Molecular Function: DNA binding (GO:0003677); Molecular Function: DNA topoisomerase type II (ATP-hydrolyzing) activity (GO:0003918); Molecular Function: ATP binding (GO:0005524); Cellular Component: chromosome (GO:0005694); Biological Process: DNA topological change (GO:0006265)	K02469|DNA gyrase subunit A	['GE000075', 'DNA gyrase subunit A [Mycoplasma ovipneumoniae]', 'gi|498007109|ref|WP_010321265.1|', '0.0e+00', '99.06', '100.00', '1634']	DNA_topoisoIV;DNA_gyraseA_C	DNA gyrase subunit A	DNA topoisomerase
GE000076	NOG124900|--	[S]: Function unknown	Cellular Component: integral component of membrane (GO:0016021); Biological Process: metal ion transport (GO:0030001); Molecular Function: metal ion transmembrane transporter activity (GO:0046873); Biological Process: transmembrane transport (GO:0055085)	--	['GE000076', 'MULTISPECIES: hypothetical protein [Mycoplasma]', 'gi|1172301579|ref|WP_080684858.1|', '2.6e-128', '100.00', '100.00', '467']	--	--	Uncharacterized protein
GE000077	COG1161|Required for a late step of 50S ribosomal subunit assembly. Has GTPase activity (By similarity)	[R]: General function prediction only	Molecular Function: GTP binding (GO:0005525); Cellular Component: cytoplasm (GO:0005737)	K14540|ribosome biogenesis GTPase A	['GE000077', 'ribosome biogenesis GTPase YlqF [Mycoplasma ovipneumoniae]', 'gi|763430168|ref|WP_044285799.1|', '2.5e-140', '98.86', '100.00', '507']	MMR_HSR1;FeoB_N	Ribosome biogenesis GTPase A	Ribosome biogenesis GTPase A
GE000078	--	--	--	--	['GE000078', 'hypothetical protein [Mycoplasma ovipneumoniae]', 'gi|763430169|ref|WP_044285800.1|', '1.9e-277', '97.79', '99.80', '963']	--	--	Uncharacterized protein
GE000079	COG0681|Signal peptidase i	[U]: Intracellular trafficking, secretion, and vesicular transport	Biological Process: proteolysis (GO:0006508); Molecular Function: serine-type peptidase activity (GO:0008236); Cellular Component: integral component of membrane (GO:0016021)	K03100|signal peptidase I	['GE000079', 'signal peptidase I [Mycoplasma ovipneumoniae]', 'gi|1574179020|ref|WP_129643559.1|', '1.5e-51', '96.30', '100.00', '211']	Peptidase_S26;Peptidase_S24	Signal peptidase I S	Signal peptidase I
GE000080	COG1187|Pseudouridine synthase	[J]: Translation, ribosomal structure and biogenesis	Biological Process: pseudouridine synthesis (GO:0001522); Molecular Function: RNA binding (GO:0003723); Molecular Function: pseudouridine synthase activity (GO:0009982); Molecular Function: lyase activity (GO:0016829)	K06178|23S rRNA pseudouridine2605 synthase	['GE000080', 'rRNA pseudouridine synthase [Mycoplasma ovipneumoniae]', 'gi|1060089261|ref|WP_069098328.1|', '5.0e-124', '98.28', '100.00', '453']	PseudoU_synth_2;S4	Uncharacterized RNA pseudouridine synthase aq_1464	Ribosomal large subunit pseudouridine synthase B
GE000081	--	--	Molecular Function: iron ion binding (GO:0005506); Biological Process: iron-sulfur cluster assembly (GO:0016226); Molecular Function: iron-sulfur cluster binding (GO:0051536)	K04488|nitrogen fixation protein NifU and related proteins	['GE000081', 'iron-sulfur cluster assembly scaffold protein [Mycoplasma ovipneumoniae]', 'gi|763430172|ref|WP_044285803.1|', '5.6e-70', '98.57', '100.00', '272']	NifU_N	--	Nitrogen fixation protein NIFU
GE000082	COG0520|cysteine desulfurase	[E]: Amino acid transport and metabolism	Molecular Function: transaminase activity (GO:0008483)	K11717|cysteine desulfurase / selenocysteine lyase	['GE000082', 'MULTISPECIES: aminotransferase class V-fold PLP-dependent enzyme [Mycoplasma]', 'gi|1060090640|ref|WP_069099554.1|', '7.5e-210', '98.16', '100.00', '738']	Aminotran_5	Probable cysteine desulfurase	Cysteine desulfurase
GE000083	COG1189|hemolysin a	[J]: Translation, ribosomal structure and biogenesis	Molecular Function: RNA binding (GO:0003723); Molecular Function: methyltransferase activity (GO:0008168); Biological Process: methylation (GO:0032259)	K06442|23S rRNA (cytidine1920-2'-O)/16S rRNA (cytidine1409-2'-O)-methyltransferase	['GE000083', 'MULTISPECIES: TlyA family RNA methyltransferase [Mycoplasma]', 'gi|1060090639|ref|WP_069099553.1|', '1.4e-126', '98.31', '99.16', '461']	FtsJ;Methyltransf_11	Hemolysin A	Hemolysin
GE000084	--	--	--	--	['GE000084', 'MULTISPECIES: hypothetical protein [Mycoplasma]', 'gi|1060090638|ref|WP_069099552.1|', '8.5e-80', '100.00', '100.00', '305']	--	--	Uncharacterized protein
GE000085	--	--	Molecular Function: RNA binding (GO:0003723); Biological Process: regulation of transcription, DNA-templated (GO:0006355)	K03625|transcription antitermination protein NusB	['GE000085', 'transcription antitermination protein NusB [Mycoplasma ovipneumoniae]', 'gi|1172301580|ref|WP_080684859.1|', '1.5e-132', '94.32', '100.00', '481']	NusB	Transcription antitermination protein NusB	NusB domain-containing protein
GE000086	COG1015|Phosphotransfer between the C1 and C5 carbon atoms of pentose (By similarity)	[G]: Carbohydrate transport and metabolism	Molecular Function: magnesium ion binding (GO:0000287); Cellular Component: cytoplasm (GO:0005737); Biological Process: 5-phosphoribose 1-diphosphate biosynthetic process (GO:0006015); Molecular Function: phosphopentomutase activity (GO:0008973); Biological Process: deoxyribonucleotide catabolic process (GO:0009264); Molecular Function: manganese ion binding (GO:0030145); Biological Process: cell…	K01839|phosphopentomutase	['GE000086', 'phosphopentomutase [Mycoplasma ovipneumoniae]', 'gi|763430175|ref|WP_044285806.1|', '3.1e-230', '99.50', '100.00', '806']	Metalloenzyme	Phosphopentomutase	Phosphopentomutase
GE000087	COG2274|(ABC) transporter	[V]: Defense mechanisms	Molecular Function: ATP binding (GO:0005524); Biological Process: proteolysis (GO:0006508); Molecular Function: peptidase activity (GO:0008233); Cellular Component: integral component of membrane (GO:0016021); Molecular Function: ATPase activity, coupled to transmembrane movement of substances (GO:0042626); Biological Process: transmembrane transport (GO:0055085)	K02021|putative ABC transport system ATP-binding protein	['GE000087', 'ATP-binding cassette domain-containing protein [Mycoplasma ovipneumoniae]', 'gi|763428703|ref|WP_044284365.1|', '0.0e+00', '98.97', '100.00', '1295']	Peptidase_C39;ABC_tran;ABC_membrane	Putative ABC transporter ATP-binding MG390	ATP-dependent transport protein
GE000088	--	--	Cellular Component: integral component of membrane (GO:0016021)	--	['GE000088', 'Uncharacterised protein [Mycoplasma ovipneumoniae]', 'gi|1563801314|ref|VEU70769.1|', '7.9e-54', '100.00', '100.00', '218']	--	--	Uncharacterized protein
GE000089	COG0319|Single strand-specific metallo-endoribonuclease involved in late-stage 70S ribosome quality control and in maturation of the 3' terminus of the 16S rRNA (By similarity)	[R]: General function prediction only	Molecular Function: metalloendopeptidase activity (GO:0004222); Molecular Function: endoribonuclease activity (GO:0004521); Cellular Component: cytoplasm (GO:0005737); Biological Process: rRNA processing (GO:0006364); Biological Process: proteolysis (GO:0006508); Molecular Function: zinc ion binding (GO:0008270); Biological Process: RNA phosphodiester bond hydrolysis, endonucleolytic (GO:0090502)	K07042|probable rRNA maturation factor	['GE000089', 'Hypothetical protein, predicted metalloprotease [Mycoplasma ovipneumoniae 14811]', 'gi|594020838|ref|EXU60933.1|', '7.3e-76', '97.35', '100.00', '292']	UPF0054	Endoribonuclease YbeY	Endoribonuclease YbeY
GE000090	COG0295|cytidine deaminase	[F]: Nucleotide transport and metabolism	Molecular Function: cytidine deaminase activity (GO:0004126); Molecular Function: zinc ion binding (GO:0008270); Biological Process: cytidine deamination (GO:0009972)	K01489|cytidine deaminase	['GE000090', 'cytidine deaminase [Mycoplasma ovipneumoniae]', 'gi|498007126|ref|WP_010321282.1|', '1.9e-64', '93.89', '100.00', '254']	dCMP_cyt_deam_1;dCMP_cyt_deam_2	--	Cytidine deaminase
GE000091	COG1159|An essential GTPase that binds both GDP and GTP, with rapid nucleotide exchange. Plays a role in 16S rRNA processing and 30S ribosomal subunit biogenesis and possibly also in cell cycle regulation and energy metabolism (By similarity)	[R]: General function prediction only	Molecular Function: GTPase activity (GO:0003924); Molecular Function: GTP binding (GO:0005525); Cellular Component: cytoplasm (GO:0005737); Cellular Component: plasma membrane (GO:0005886); Biological Process: ribosomal small subunit biogenesis (GO:0042274); Molecular Function: small ribosomal subunit rRNA binding (GO:0070181)	K03595|GTPase	['GE000091', 'MULTISPECIES: GTPase Era [Mycoplasma]', 'gi|1060090634|ref|WP_069099548.1|', '5.5e-160', '98.64', '100.00', '572']	MMR_HSR1;KH_2;Dynamin_N;FeoB_N;PduV-EutP	GTPase Era	GTPase Era
GE000092	COG1249|dihydrolipoyl dehydrogenase	[C]: Energy production and conversion	Cellular Component: cell (GO:0005623); Molecular Function: oxidoreductase activity, acting on a sulfur group of donors, NAD(P) as acceptor (GO:0016668); Biological Process: cell redox homeostasis (GO:0045454); Molecular Function: flavin adenine dinucleotide binding (GO:0050660); Biological Process: oxidation-reduction process (GO:0055114)	K00382|dihydrolipoamide dehydrogenase	['GE000092', 'dihydrolipoyl dehydrogenase [Mycoplasma ovipneumoniae]', 'gi|763428706|ref|WP_044284368.1|', '6.5e-245', '97.57', '100.00', '855']	Pyr_redox_2;Pyr_redox_dim;Pyr_redox;Pyr_redox_3;NAD_binding_8;GIDA;DAO;HI0933_like;3HCDH_N	Dihydrolipoyl dehydrogenase	Dihydrolipoyl dehydrogenase (E3 component of pyruvate complex)
GE000093	--	--	--	--	['GE000093', 'hypothetical protein [Mycoplasma ovipneumoniae]', 'gi|763430180|ref|WP_044285811.1|', '7.3e-294', '97.51', '98.60', '1018']	Lipase_GDSL;Lipase_GDSL_2	--	Prolipoprotein p65
GE000094	COG0477|major facilitator Superfamily	[G]: Carbohydrate transport and metabolism	Cellular Component: integral component of membrane (GO:0016021); Biological Process: transmembrane transport (GO:0055085)	--	['GE000094', 'MFS transporter [Mycoplasma ovipneumoniae]', 'gi|763430181|ref|WP_044285812.1|', '2.2e-259', '99.16', '100.00', '903']	MFS_1	Uncharacterized protein MG294 homolog	Putative permease, putative mpn421
GE000095	COG0584|glycerophosphoryl diester phosphodiesterase	[C]: Energy production and conversion	Biological Process: lipid metabolic process (GO:0006629); Molecular Function: glycerophosphodiester phosphodiesterase activity (GO:0008889)	K01126|glycerophosphoryl diester phosphodiesterase	['GE000095', 'hypothetical protein [Mycoplasma ovipneumoniae]', 'gi|763430182|ref|WP_044285813.1|', '3.0e-135', '100.00', '100.00', '490']	GDPD	Uncharacterized protein MG293	Glycerophosphoryl diester phosphodiesterase
GE000096	COG0112|Catalyzes the reversible interconversion of serine and glycine with tetrahydrofolate (THF) serving as the one-carbon carrier. This reaction serves as the major source of one-carbon groups required for the biosynthesis of purines, thymidylate, methionine, and other important biomolecules. Also exhibits THF- independent aldolase activity toward beta-hydroxyamino acids, producing glycine and…	[E]: Amino acid transport and metabolism	Molecular Function: glycine hydroxymethyltransferase activity (GO:0004372); Cellular Component: cytoplasm (GO:0005737); Molecular Function: methyltransferase activity (GO:0008168); Biological Process: glycine biosynthetic process from serine (GO:0019264); Molecular Function: pyridoxal phosphate binding (GO:0030170); Biological Process: methylation (GO:0032259); Biological Process: tetrahydrofolat…	K00600|glycine hydroxymethyltransferase	['GE000096', 'aminotransferase class I/II-fold pyridoxal phosphate-dependent enzyme [Mycoplasma ovipneumoniae]', 'gi|1574179066|ref|WP_129643605.1|', '3.1e-233', '98.80', '100.00', '816']	SHMT;Aminotran_1_2;DegT_DnrJ_EryC1	Serine hydroxymethyltransferase	Serine hydroxymethyltransferase
GE000097	COG0341|Part of the Sec protein translocase complex. Interacts with the SecYEG preprotein conducting channel. SecDF uses the proton motive force (PMF) to complete protein translocation after the ATP-dependent function of SecA (By similarity)	[U]: Intracellular trafficking, secretion, and vesicular transport	Cellular Component: plasma membrane (GO:0005886); Biological Process: protein transport (GO:0015031); Cellular Component: integral component of membrane (GO:0016021)	K12257|SecD/SecF fusion protein	['GE000097', 'protein translocase subunit SecDF [Mycoplasma ovipneumoniae]', 'gi|763430184|ref|WP_044285815.1|', '0.0e+00', '99.42', '100.00', '1446']	SecD_SecF;Sec_GG	Protein translocase subunit SecDF	Protein-export membrane protein
GE000098	COG0124|Histidyl-trna synthetase	[J]: Translation, ribosomal structure and biogenesis	Molecular Function: histidine-tRNA ligase activity (GO:0004821); Molecular Function: ATP binding (GO:0005524); Cellular Component: cytoplasm (GO:0005737); Biological Process: histidyl-tRNA aminoacylation (GO:0006427)	K01892|histidyl-tRNA synthetase	['GE000098', 'histidine--tRNA ligase [Mycoplasma ovipneumoniae]', 'gi|763430185|ref|WP_044285816.1|', '1.5e-235', '98.36', '100.00', '824']	tRNA-synt_His;tRNA-synt_2b	Histidine--tRNA ligase	Histidine--tRNA ligase
GE000099	COG0173|aspartyl-trna synthetase	[J]: Translation, ribosomal structure and biogenesis	Molecular Function: nucleic acid binding (GO:0003676); Molecular Function: aspartate-tRNA ligase activity (GO:0004815); Molecular Function: ATP binding (GO:0005524); Cellular Component: cytoplasm (GO:0005737); Biological Process: tRNA aminoacylation for protein translation (GO:0006418)	K01876|aspartyl-tRNA synthetase	['GE000099', 'aspartate--tRNA ligase [Mycoplasma ovipneumoniae]', 'gi|763428712|ref|WP_044284374.1|', '0.0e+00', '98.25', '100.00', '1117']	tRNA-synt_2;tRNA_anti-codon	Aspartate--tRNA ligase	Aspartate--tRNA ligase
GE000100	COG1136|(ABC) transporter	[V]: Defense mechanisms	Molecular Function: ATP binding (GO:0005524); Cellular Component: integral component of membrane (GO:0016021); Molecular Function: ATPase activity (GO:0016887)	--	['GE000100', 'ABC transporter ATP-binding protein [Mycoplasma ovipneumoniae]', 'gi|1060088819|ref|WP_069097983.1|', '0.0e+00', '93.70', '100.00', '1099']	ABC_tran	Phosphonates import ATP-binding protein PhnC	Putative ABC transporter ATP-binding protein
GE000101	COG1136|(ABC) transporter	[V]: Defense mechanisms	Molecular Function: ATP binding (GO:0005524); Cellular Component: plasma membrane (GO:0005886); Biological Process: transport (GO:0006810); Cellular Component: integral component of membrane (GO:0016021); Molecular Function: ATPase activity (GO:0016887); Biological Process: response to antibiotic (GO:0046677)	--	['GE000101', 'ATP-binding cassette domain-containing protein [Mycoplasma ovipneumoniae]', 'gi|1574179087|ref|WP_129643626.1|', '0.0e+00', '90.26', '100.00', '1286']	ABC_tran;FtsX	Lipoprotein-releasing system ATP-binding protein LolD	ABC transporter ATPase
GE000102	--	--	--	--	['GE000102', 'hypothetical protein [Mycoplasma ovipneumoniae]', 'gi|763428734|ref|WP_044284396.1|', '0.0e+00', '86.19', '100.00', '3249']	--	--	GA domain-containing protein
GE000103	NOG113417|--	[S]: Function unknown	--	--	['GE000103', 'adhesin [Mycoplasma ovipneumoniae]', 'gi|1574179096|ref|WP_129643635.1|', '0.0e+00', '86.62', '100.00', '1785']	--	--	Uncharacterized protein
GE000104	NOG170994|--	[S]: Function unknown	Cellular Component: integral component of membrane (GO:0016021)	--	['GE000104', 'hypothetical protein [Mycoplasma ovipneumoniae]', 'gi|918062925|ref|WP_052328397.1|', '0.0e+00', '92.91', '100.00', '1871']	--	--	Uncharacterized protein
GE000105	--	--	Cellular Component: integral component of membrane (GO:0016021)	--	['GE000105', 'hypothetical protein [Mycoplasma ovipneumoniae]', 'gi|763428735|ref|WP_044284397.1|', '9.9e-54', '98.20', '100.00', '218']	--	--	Uncharacterized protein
GE000106	COG0208|Provides the precursors necessary for DNA synthesis. Catalyzes the biosynthesis of deoxyribonucleotides from the corresponding ribonucleotides (By similarity)	[F]: Nucleotide transport and metabolism	Molecular Function: ribonucleoside-diphosphate reductase activity, thioredoxin disulfide as acceptor (GO:0004748); Cellular Component: ribonucleoside-diphosphate reductase complex (GO:0005971); Biological Process: deoxyribonucleoside diphosphate metabolic process (GO:0009186); Biological Process: deoxyribonucleotide biosynthetic process (GO:0009263); Cellular Component: integral component of memb…	K00526|ribonucleoside-diphosphate reductase beta chain	['GE000106', 'class 1b ribonucleoside-diphosphate reductase subunit beta [Mycoplasma ovipneumoniae]', 'gi|1172336157|ref|WP_080719434.1|', '5.3e-194', '100.00', '100.00', '686']	Ribonuc_red_sm	Ribonucleoside-diphosphate reductase subunit beta	Ribonucleoside-diphosphate reductase 2 beta chain
GE000107	COG1780|Probably involved in ribonucleotide reductase function (By similarity)	[F]: Nucleotide transport and metabolism	Cellular Component: viral nucleocapsid (GO:0019013); Cellular Component: ribonucleoprotein complex (GO:0030529)	K03647|protein involved in ribonucleotide reduction	['GE000107', 'MULTISPECIES: class Ib ribonucleoside-diphosphate reductase assembly flavoprotein NrdI [Mycoplasma]', 'gi|1060090409|ref|WP_069099323.1|', '2.4e-82', '98.01', '100.00', '313']	Flavodoxin_NdrI	Protein NrdI	Protein NrdI
GE000108	COG0209|Provides the precursors necessary for DNA synthesis. Catalyzes the biosynthesis of deoxyribonucleotides from the corresponding ribonucleotides (By similarity)	[F]: Nucleotide transport and metabolism	Molecular Function: ribonucleoside-diphosphate reductase activity, thioredoxin disulfide as acceptor (GO:0004748); Molecular Function: ATP binding (GO:0005524); Biological Process: DNA replication (GO:0006260); Biological Process: oxidation-reduction process (GO:0055114)	K00525|ribonucleoside-diphosphate reductase alpha chain	['GE000108', 'class 1b ribonucleoside-diphosphate reductase subunit alpha [Mycoplasma ovipneumoniae]', 'gi|1574179108|ref|WP_129643647.1|', '0.0e+00', '98.89', '100.00', '1423']	Ribonuc_red_lgC;RNR_N;Ribonuc_red_lgN	Ribonucleoside-diphosphate reductase subunit alpha	Ribonucleoside-diphosphate reductase
GE000109	--	--	Cellular Component: integral component of membrane (GO:0016021)	--	['GE000109', 'Uncharacterized protein conserved in bacteria [Mycoplasma ovipneumoniae]', 'gi|1563801339|ref|VEU70845.1|', '1.6e-87', '98.82', '100.00', '331']	dUTPase_2	--	Uncharacterized protein conserved in bacteria
GE000110	COG1902|NADH flavin oxidoreductase, NADH oxidase	[C]: Energy production and conversion	Molecular Function: FMN binding (GO:0010181); Molecular Function: oxidoreductase activity (GO:0016491); Biological Process: oxidation-reduction process (GO:0055114)	--	['GE000110', 'MULTISPECIES: NADH-dependent flavin oxidoreductase [Mycoplasma]', 'gi|1060090412|ref|WP_069099326.1|', '6.9e-219', '98.97', '100.00', '768']	Oxidored_FMN	Uncharacterized oxidoreductase SpyM50865	NADH dependent flavin oxidoreductase
GE000111	COG0095|Lipoate-protein, ligase	[H]: Coenzyme transport and metabolism	Molecular Function: ATP binding (GO:0005524); Biological Process: protein lipoylation (GO:0009249); Molecular Function: transferase activity (GO:0016740); Molecular Function: ligase activity (GO:0016874)	K03800|lipoate---protein ligase	['GE000111', 'lipoate--protein ligase [Mycoplasma ovipneumoniae]', 'gi|763428750|ref|WP_044284411.1|', '3.7e-192', '98.25', '100.00', '679']	Lip_prot_lig_C;BPL_LplA_LipB	Lipoate--protein ligase 2	Lipoate--protein ligase
GE000112	COG0846|NAD-dependent protein deacetylase which modulates the activities of several enzymes which are inactive in their acetylated form	[K]: Transcription	--	--	['GE000112', 'deacetylase SIR2 [Mycoplasma ovipneumoniae]', 'gi|1060087398|ref|WP_069096838.1|', '1.3e-158', '98.95', '100.00', '568']	--	Protein ADP-ribosyltransferase	Deacetylase sirtuin-type domain-containing protein
GE000113	COG0509|The glycine cleavage system catalyzes the degradation of glycine. The H protein shuttles the methylamine group of glycine from the P protein to the T protein (By similarity)	[E]: Amino acid transport and metabolism	--	--	['GE000113', 'MULTISPECIES: glycine cleavage system protein H [Mycoplasma]', 'gi|498007149|ref|WP_010321305.1|', '4.1e-52', '99.09', '100.00', '213']	GCV_H	Glycine cleavage system H-like protein	Glycine cleavage system H protein
GE000114	--	--	Cellular Component: integral component of membrane (GO:0016021)	--	['GE000114', 'hypothetical protein [Mycoplasma ovipneumoniae]', 'gi|763430198|ref|WP_044285829.1|', '3.9e-155', '96.13', '100.00', '556']	--	--	Uncharacterized protein
GE000115	COG1136|(ABC) transporter	[V]: Defense mechanisms	Molecular Function: ATP binding (GO:0005524); Cellular Component: plasma membrane (GO:0005886); Biological Process: transport (GO:0006810); Cellular Component: integral component of membrane (GO:0016021); Molecular Function: ATPase activity (GO:0016887); Biological Process: response to antibiotic (GO:0046677)	--	['GE000115', 'ATP-binding cassette domain-containing protein [Mycoplasma ovipneumoniae]', 'gi|763430199|ref|WP_044285830.1|', '0.0e+00', '98.19', '100.00', '1415']	ABC_tran;FtsX	Thiamine import ATP-binding protein ThiQ	ABC transporter ATP-binding protein
GE000116	COG1136|(ABC) transporter	[V]: Defense mechanisms	Molecular Function: ATP binding (GO:0005524); Cellular Component: plasma membrane (GO:0005886); Biological Process: transport (GO:0006810); Cellular Component: integral component of membrane (GO:0016021); Molecular Function: ATPase activity (GO:0016887); Biological Process: response to antibiotic (GO:0046677)	--	['GE000116', 'MULTISPECIES: ATP-binding cassette domain-containing protein [Mycoplasma]', 'gi|1060090416|ref|WP_069099330.1|', '0.0e+00', '96.15', '100.00', '1125']	ABC_tran	Phosphonates import ATP-binding protein PhnC	ABC transporter ATPase
GE000117	COG2189|DNA Methylase	[L]: Replication, recombination and repair	--	--	['GE000117', 'type III restriction endonuclease subunit M [Mycoplasma ovipneumoniae]', 'gi|1060088154|ref|WP_069097395.1|', '1.3e-55', '95.45', '100.00', '224']	--	--	Type III restriction-modification system: methylase
GE000118	COG2189|DNA Methylase	[L]: Replication, recombination and repair	Molecular Function: DNA binding (GO:0003677); Biological Process: DNA methylation (GO:0006306); Molecular Function: N-methyltransferase activity (GO:0008170)	--	['GE000118', 'site-specific DNA-methyltransferase [Mycoplasma ovipneumoniae]', 'gi|1173599119|ref|WP_081310968.1|', '1.8e-176', '80.97', '99.73', '627']	N6_N4_Mtase	Type III restriction-modification system EcoP15I enzyme mod	N6_N4_Mtase domain-containing protein
GE000119	--	--	Molecular Function: DNA binding (GO:0003677); Molecular Function: endonuclease activity (GO:0004519); Molecular Function: ATP binding (GO:0005524); Biological Process: nucleic acid phosphodiester bond hydrolysis (GO:0090305)	K01156|type III restriction enzyme	['GE000119', 'DEAD/DEAH box helicase [Mycoplasma ovipneumoniae]', 'gi|1060089774|ref|WP_069098770.1|', '0.0e+00', '79.52', '100.00', '1238']	ResIII	--	ResIII domain-containing protein
GE000120	COG0191|Aldolase	[G]: Carbohydrate transport and metabolism	Molecular Function: fructose-bisphosphate aldolase activity (GO:0004332); Biological Process: carbohydrate metabolic process (GO:0005975); Molecular Function: zinc ion binding (GO:0008270)	K01624|fructose-bisphosphate aldolase, class II	['GE000120', 'ketose-bisphosphate aldolase [Mycoplasma ovipneumoniae]', 'gi|763428758|ref|WP_044284418.1|', '1.3e-147', '98.19', '100.00', '531']	F_bP_aldolase	D-tagatose-1,6-bisphosphate aldolase subunit GatY	Fructose-bisphosphate aldolase class-II
GE000121	COG1263|PTS System	[G]: Carbohydrate transport and metabolism	Cellular Component: plasma membrane (GO:0005886); Molecular Function: protein-N(PI)-phosphohistidine-sugar phosphotransferase activity (GO:0008982); Biological Process: phosphoenolpyruvate-dependent sugar phosphotransferase system (GO:0009401); Cellular Component: integral component of membrane (GO:0016021); Molecular Function: kinase activity (GO:0016301); Biological Process: phosphorylation (GO…	K02803|N-acetylglucosamine PTS system EIIB component	['GE000121', 'MULTISPECIES: PTS sugar transporter subunit IIA [Mycoplasma]', 'gi|1060090421|ref|WP_069099335.1|', '8.4e-309', '98.31', '100.00', '1068']	PTS_EIIC;PTS_EIIB	PTS system N-acetylglucosamine-specific EIICBA component	Phosphotransferase system PTS, N-acetylglucosamine-specific IIBC component
GE000122	COG0363|Catalyzes the reversible isomerization-deamination of glucosamine 6-phosphate (GlcN6P) to form fructose 6-phosphate (Fru6P) and ammonium ion (By similarity)	[G]: Carbohydrate transport and metabolism	Molecular Function: glucosamine-6-phosphate deaminase activity (GO:0004342); Biological Process: carbohydrate metabolic process (GO:0005975); Biological Process: N-acetylglucosamine metabolic process (GO:0006044); Molecular Function: hydrolase activity (GO:0016787)	K02564|glucosamine-6-phosphate deaminase	['GE000122', 'glucosamine-6-phosphate deaminase [Mycoplasma ovipneumoniae]', 'gi|1060089770|ref|WP_069098766.1|', '9.6e-137', '95.28', '100.00', '495']	Glucosamine_iso	Glucosamine-6-phosphate deaminase	Glucosamine-6-phosphate deaminase
GE000123	COG1820|GlcNAc 6-P deacetylase	[G]: Carbohydrate transport and metabolism	Biological Process: carbohydrate metabolic process (GO:0005975); Biological Process: N-acetylglucosamine metabolic process (GO:0006044); Molecular Function: N-acetylglucosamine-6-phosphate deacetylase activity (GO:0008448)	K01443|N-acetylglucosamine-6-phosphate deacetylase	['GE000123', 'N-acetylglucosamine-6-phosphate deacetylase [Mycoplasma ovipneumoniae]', 'gi|763430207|ref|WP_044285838.1|', '1.3e-214', '97.12', '100.00', '754']	Amidohydro_1;Amidohydro_3	N-acetylgalactosamine-6-phosphate deacetylase	N-acetylglucosamine-6-phosphate deacetylase
GE000124	NOG170994|--	[S]: Function unknown	--	--	['GE000124', 'hypothetical protein [Mycoplasma ovipneumoniae]', 'gi|921305146|ref|WP_053240170.1|', '0.0e+00', '84.43', '100.00', '1608']	--	--	Uncharacterized protein
GE000125	NOG113417|--	[S]: Function unknown	Cellular Component: integral component of membrane (GO:0016021)	--	['GE000125', 'hypothetical protein [Mycoplasma ovipneumoniae]', 'gi|763428765|ref|WP_044284424.1|', '0.0e+00', '90.84', '94.50', '1540']	--	--	Uncharacterized protein
GE000126	COG0187|DNA gyrase negatively supercoils closed circular double- stranded DNA in an ATP-dependent manner and also catalyzes the interconversion of other topological isomers of double-stranded DNA rings, including catenanes and knotted rings (By similarity)	[L]: Replication, recombination and repair	Molecular Function: magnesium ion binding (GO:0000287); Molecular Function: DNA binding (GO:0003677); Molecular Function: DNA topoisomerase type II (ATP-hydrolyzing) activity (GO:0003918); Molecular Function: ATP binding (GO:0005524); Cellular Component: chromosome (GO:0005694); Cellular Component: cytoplasm (GO:0005737); Biological Process: DNA-dependent DNA replication (GO:0006261); Biological …	K02470|DNA gyrase subunit B	['GE000126', 'DNA gyrase subunit B [Mycoplasma ovipneumoniae]', 'gi|763428766|ref|WP_044284425.1|', '0.0e+00', '99.37', '100.00', '1249']	DNA_gyraseB;DNA_gyraseB_C;HATPase_c;Toprim	DNA gyrase subunit B	DNA topoisomerase
GE000127	COG0510|choline kinase	[M]: Cell wall/membrane/envelope biogenesis	--	--	['GE000127', 'hypothetical protein [Mycoplasma ovipneumoniae]', 'gi|763428767|ref|WP_044284426.1|', '9.7e-122', '97.67', '99.54', '445']	Choline_kinase;APH;EcKinase	--	Uncharacterized protein
GE000128	NOG74958|Membrane nuclease	[S]: Function unknown	Cellular Component: membrane (GO:0016020)	--	['GE000128', 'Hypothetical protein, putative membrane nuclease A MnuA [Mycoplasma ovipneumoniae 14811]', 'gi|594020805|ref|EXU60903.1|', '5.9e-174', '98.14', '55.79', '620']	--	--	Uncharacterized protein
GE000129	NOG74958|Membrane nuclease	[S]: Function unknown	--	--	['GE000129', 'Membrane nuclease A (MnuA) [Mycoplasma ovipneumoniae 14811]', 'gi|594020806|ref|EXU60904.1|', '3.1e-188', '92.22', '100.00', '667']	Exo_endo_phos	--	Membrane nuclease A (MnuA)
GE000130	COG0258|Structure-specific nuclease with 5'-flap endonuclease and 5'-3' exonuclease activities involved in DNA replication and repair. During DNA replication, cleaves the 5'-overhanging flap structure that is generated by displacement synthesis when DNA polymerase encounters the 5'-end of a downstream Okazaki fragment. It enters the flap from the 5'-end and then tracks to cleave the flap base, le…	[L]: Replication, recombination and repair	Molecular Function: DNA binding (GO:0003677); Molecular Function: DNA-directed DNA polymerase activity (GO:0003887); Molecular Function: exonuclease activity (GO:0004527); Biological Process: DNA biosynthetic process (GO:0071897); Biological Process: nucleic acid phosphodiester bond hydrolysis (GO:0090305)	K02335|DNA polymerase I	['GE000130', '5&apos;-3&apos; exonuclease [Mycoplasma ovipneumoniae]', 'gi|763430212|ref|WP_044285843.1|', '8.5e-161', '98.31', '100.00', '575']	5_3_exonuc_N;5_3_exonuc	5&apos;-3&apos; exonuclease	DNA polymerase I
GE000131	COG0587|DNA polymerase III (alpha subunit)	[L]: Replication, recombination and repair	Molecular Function: DNA binding (GO:0003677); Molecular Function: DNA-directed DNA polymerase activity (GO:0003887); Biological Process: DNA replication (GO:0006260); Molecular Function: 3'-5' exonuclease activity (GO:0008408); Biological Process: DNA biosynthetic process (GO:0071897); Biological Process: nucleic acid phosphodiester bond hydrolysis (GO:0090305)	K02337|DNA polymerase III subunit alpha	['GE000131', 'DNA polymerase III subunit alpha [Mycoplasma ovipneumoniae]', 'gi|763430213|ref|WP_044285844.1|', '0.0e+00', '97.55', '100.00', '1891']	DNA_pol3_alpha;DNA_pol3_finger;HHH_6;PHP	DNA polymerase III subunit alpha	DNA polymerase III subunit alpha
GE000132	--	--	Biological Process: rRNA processing (GO:0006364)	K02834|ribosome-binding factor A	['GE000132', 'ribosome-binding factor A [Mycoplasma ovipneumoniae]', 'gi|763430214|ref|WP_044285845.1|', '9.0e-58', '100.00', '100.00', '231']	RBFA	--	Ribosome-binding factor A
GE000133	COG0532|One of the essential components for the initiation of protein synthesis. Protects formylmethionyl-tRNA from spontaneous hydrolysis and promotes its binding to the 30S ribosomal subunits. Also involved in the hydrolysis of GTP during the formation of the 70S ribosomal complex (By similarity)	[J]: Translation, ribosomal structure and biogenesis	Molecular Function: translation initiation factor activity (GO:0003743); Molecular Function: GTPase activity (GO:0003924); Molecular Function: GTP binding (GO:0005525); Cellular Component: cytoplasm (GO:0005737); Biological Process: translational initiation (GO:0006413)	K02519|translation initiation factor IF-2	['GE000133', 'translation initiation factor IF-2 [Mycoplasma ovipneumoniae]', 'gi|763430215|ref|WP_044285846.1|', '0.0e+00', '99.67', '100.00', '1167']	GTP_EFTU;IF-2;IF2_N;MMR_HSR1;Arf;Ras;PduV-EutP	Translation initiation factor IF-2	Translation initiation factor IF-2
GE000134	COG2740|Nucleic-acid-binding protein implicated in transcription termination	[K]: Transcription	--	--	['GE000134', 'MULTISPECIES: YlxR family protein [Mycoplasma]', 'gi|763428776|ref|WP_044284434.1|', '2.0e-47', '98.96', '100.00', '197']	DUF448	--	Transciprtional termination factor
GE000135	COG0195|Transcription elongation factor NusA	[K]: Transcription	Molecular Function: DNA-binding transcription factor activity (GO:0003700); Molecular Function: translation elongation factor activity (GO:0003746); Cellular Component: cytoplasm (GO:0005737); Biological Process: translational elongation (GO:0006414); Biological Process: transcription antitermination (GO:0031564)	K02600|transcription termination/antitermination protein NusA	['GE000135', 'transcription termination/antitermination protein NusA [Mycoplasma ovipneumoniae]', 'gi|763430216|ref|WP_044285847.1|', '9.2e-279', '97.52', '100.00', '968']	KH_5;NusA_N;KH_2	Transcription termination/antitermination protein NusA	Transcription elongation protein NusA
GE000136	--	--	Biological Process: ribosomal small subunit biogenesis (GO:0042274)	K09748|ribosome maturation factor RimP	['GE000136', 'Uncharacterised protein [Mycoplasma ovipneumoniae]', 'gi|1563801376|ref|VEU70958.1|', '1.7e-46', '100.00', '100.00', '194']	DUF150	--	DUF150 domain-containing protein
GE000137	COG1523|Glycogen debranching enzyme	[G]: Carbohydrate transport and metabolism	Biological Process: carbohydrate metabolic process (GO:0005975); Molecular Function: pullulanase activity (GO:0051060)	K01200|pullulanase	['GE000137', 'pullulanase [Mycoplasma ovipneumoniae]', 'gi|921305149|ref|WP_053240173.1|', '0.0e+00', '98.35', '100.00', '1323']	CBM_48;Alpha-amylase	1,4-alpha-glucan branching enzyme GlgB	Pullulanase
GE000138	COG0446|pyridine nucleotide-disulfide oxidoreductase	[C]: Energy production and conversion	Molecular Function: NADH dehydrogenase activity (GO:0003954); Cellular Component: cell (GO:0005623); Biological Process: cell redox homeostasis (GO:0045454); Molecular Function: flavin adenine dinucleotide binding (GO:0050660); Biological Process: oxidation-reduction process (GO:0055114)	--	['GE000138', 'NADH oxidase [Mycoplasma ovipneumoniae]', 'gi|763428778|ref|WP_044284436.1|', '9.8e-265', '99.34', '100.00', '921']	Pyr_redox_2;Pyr_redox;Pyr_redox_3;DAO	Probable NADH oxidase	NADH oxidase (NOXASE)
GE000139	COG1385|Specifically methylates the N3 position of the uracil ring of uridine 1498 (m3U1498) in 16S rRNA. Acts on the fully assembled 30S ribosomal subunit (By similarity)	[S]: Function unknown	Cellular Component: cytoplasm (GO:0005737); Biological Process: rRNA processing (GO:0006364); Molecular Function: methyltransferase activity (GO:0008168); Biological Process: methylation (GO:0032259)	K09761|16S rRNA (uracil1498-N3)-methyltransferase	['GE000139', '16S rRNA (uracil(1498)-N(3))-methyltransferase [Mycoplasma ovipneumoniae]', 'gi|1060088578|ref|WP_069097742.1|', '2.0e-117', '96.92', '100.00', '431']	Methyltrans_RNA	Ribosomal RNA small subunit methyltransferase E	Ribosomal RNA small subunit methyltransferase E
GE000140	COG0013|Catalyzes the attachment of alanine to tRNA(Ala) in a two-step reaction alanine is first activated by ATP to form Ala- AMP and then transferred to the acceptor end of tRNA(Ala). Also edits incorrectly charged Ser-tRNA(Ala) and Gly-tRNA(Ala) via its editing domain (By similarity)	[J]: Translation, ribosomal structure and biogenesis	Molecular Function: tRNA binding (GO:0000049); Molecular Function: alanine-tRNA ligase activity (GO:0004813); Molecular Function: ATP binding (GO:0005524); Cellular Component: cytoplasm (GO:0005737); Biological Process: alanyl-tRNA aminoacylation (GO:0006419); Molecular Function: zinc ion binding (GO:0008270)	K01872|alanyl-tRNA synthetase	['GE000140', 'MULTISPECIES: alanine--tRNA ligase [Mycoplasma]', 'gi|1060090300|ref|WP_069099214.1|', '0.0e+00', '98.30', '100.00', '1734']	tRNA-synt_2c;tRNA_SAD;DHHA1	Alanine--tRNA ligase	Alanine--tRNA ligase
GE000141	COG0816|Could be a nuclease that resolves Holliday junction intermediates in genetic recombination (By similarity)	[L]: Replication, recombination and repair	Biological Process: rRNA 5'-end processing (GO:0000967); Molecular Function: nucleic acid binding (GO:0003676); Molecular Function: nuclease activity (GO:0004518); Cellular Component: cytoplasm (GO:0005737); Biological Process: nucleic acid phosphodiester bond hydrolysis (GO:0090305)	K07447|putative holliday junction resolvase	['GE000141', 'MULTISPECIES: Holliday junction resolvase RuvX [Mycoplasma]', 'gi|1060090299|ref|WP_069099213.1|', '3.0e-74', '99.32', '100.00', '287']	RuvX	--	Putative pre-16S rRNA nuclease
GE000142	--	--	--	--	['GE000142', 'hypothetical protein [Mycoplasma ovipneumoniae]', 'gi|921305150|ref|WP_053240174.1|', '3.3e-82', '97.56', '100.00', '313']	--	--	Uncharacterized protein
GE000143	COG0193|The natural substrate for this enzyme may be peptidyl- tRNAs which drop off the ribosome during protein synthesis (By similarity)	[J]: Translation, ribosomal structure and biogenesis	Molecular Function: aminoacyl-tRNA hydrolase activity (GO:0004045); Cellular Component: cytoplasm (GO:0005737); Biological Process: translation (GO:0006412)	K01056|peptidyl-tRNA hydrolase, PTH1 family	['GE000143', 'MULTISPECIES: aminoacyl-tRNA hydrolase [Mycoplasma]', 'gi|1060090298|ref|WP_069099212.1|', '9.8e-99', '100.00', '100.00', '368']	Pept_tRNA_hydro	Peptidyl-tRNA hydrolase	Peptidyl-tRNA hydrolase
GE000144	COG0037|Ligates lysine onto the cytidine present at position 34 of the AUA codon-specific tRNA(Ile) that contains the anticodon CAU, in an ATP-dependent manner. Cytidine is converted to lysidine, thus changing the amino acid specificity of the tRNA from methionine to isoleucine (By similarity)	[D]: Cell cycle control, cell division, chromosome partitioning	Molecular Function: ATP binding (GO:0005524); Cellular Component: cytoplasm (GO:0005737); Biological Process: tRNA modification (GO:0006400); Cellular Component: integral component of membrane (GO:0016021); Molecular Function: ligase activity, forming carbon-nitrogen bonds (GO:0016879)	K04075|tRNA(Ile)-lysidine synthase	['GE000144', 'tRNA lysidine(34) synthetase TilS [Mycoplasma ovipneumoniae]', 'gi|763430221|ref|WP_044285852.1|', '4.1e-163', '97.98', '100.00', '583']	ATP_bind_3	tRNA(Ile)-lysidine synthase	tRNA(Ile)-lysidine synthase
GE000145	COG0465|Acts as a processive, ATP-dependent zinc metallopeptidase for both cytoplasmic and membrane proteins. Plays a role in the quality control of integral membrane proteins (By similarity)	[O]: Posttranslational modification, protein turnover, chaperones	Molecular Function: metalloendopeptidase activity (GO:0004222); Molecular Function: ATP binding (GO:0005524); Cellular Component: plasma membrane (GO:0005886); Biological Process: proteolysis (GO:0006508); Molecular Function: zinc ion binding (GO:0008270); Cellular Component: integral component of membrane (GO:0016021); Molecular Function: ATPase activity (GO:0016887); Biological Process: protein…	K03798|cell division protease FtsH	['GE000145', 'ATP-dependent zinc metalloprotease FtsH [Mycoplasma ovipneumoniae]', 'gi|763428784|ref|WP_044284442.1|', '0.0e+00', '97.00', '89.06', '1307']	Peptidase_M41;AAA;AAA_lid_3	ATP-dependent zinc metalloprotease FtsH	ATP-dependent zinc metalloprotease FtsH
GE000146	COG1190|lysyl-trna synthetase	[J]: Translation, ribosomal structure and biogenesis	Molecular Function: magnesium ion binding (GO:0000287); Molecular Function: nucleic acid binding (GO:0003676); Molecular Function: lysine-tRNA ligase activity (GO:0004824); Molecular Function: ATP binding (GO:0005524); Cellular Component: cytoplasm (GO:0005737); Biological Process: lysyl-tRNA aminoacylation (GO:0006430)	K04567|lysyl-tRNA synthetase, class II	['GE000146', 'lysine--tRNA ligase [Mycoplasma ovipneumoniae]', 'gi|763430223|ref|WP_044285854.1|', '1.6e-276', '98.77', '100.00', '960']	tRNA-synt_2;tRNA-synt_2d;tRNA_anti-codon	Lysine--tRNA ligase	Lysine--tRNA ligase
GE000147	COG0561|,hydrolase	[R]: General function prediction only	Molecular Function: hydrolase activity (GO:0016787)	--	['GE000147', 'Cof-type HAD-IIB family hydrolase [Mycoplasma ovipneumoniae]', 'gi|763430224|ref|WP_044285855.1|', '3.6e-153', '98.19', '100.00', '550']	Hydrolase_3;S6PP	--	COF family HAD hydrolase protein
GE000148	COG3010|Converts N-acetylmannosamine-6-phosphate (ManNAc-6-P) to N-acetylglucosamine-6-phosphate (GlcNAc-6-P) (By similarity)	[G]: Carbohydrate transport and metabolism	Biological Process: carbohydrate metabolic process (GO:0005975); Biological Process: N-acetylmannosamine metabolic process (GO:0006051); Biological Process: N-acetylneuraminate catabolic process (GO:0019262); Molecular Function: N-acylglucosamine-6-phosphate 2-epimerase activity (GO:0047465)	K01788|N-acylglucosamine-6-phosphate 2-epimerase	['GE000148', 'N-acetylmannosamine-6-phosphate 2-epimerase [Mycoplasma ovipneumoniae]', 'gi|763430225|ref|WP_044285856.1|', '1.5e-123', '96.98', '100.00', '451']	NanE	Putative N-acetylmannosamine-6-phosphate 2-epimerase	Putative N-acetylmannosamine-6-phosphate 2-epimerase
GE000149	COG0591|symporter	[E]: Amino acid transport and metabolism	Molecular Function: transporter activity (GO:0005215); Cellular Component: integral component of membrane (GO:0016021); Biological Process: transmembrane transport (GO:0055085)	K03307|solute:Na+ symporter, SSS family	['GE000149', 'Hypothetical protein, probable sodium : solute symporter family [Mycoplasma ovipneumoniae 14811]', 'gi|594020755|ref|EXU60855.1|', '0.0e+00', '99.67', '100.00', '1145']	SSF	N-acetylneuraminate transporter	Uncharacterized protein
GE000150	COG0329|Catalyzes the condensation of (S)-aspartate-beta- semialdehyde (S)-ASA and pyruvate to 4-hydroxy- tetrahydrodipicolinate (HTPA) (By similarity)	[E]: Amino acid transport and metabolism	Cellular Component: cytoplasm (GO:0005737); Biological Process: metabolic process (GO:0008152); Molecular Function: lyase activity (GO:0016829)	K01639|N-acetylneuraminate lyase	['GE000150', 'N-acetylneuraminate lyase [Mycoplasma ovipneumoniae]', 'gi|763430227|ref|WP_044285858.1|', '3.1e-163', '99.32', '100.00', '583']	DHDPS	N-acetylneuraminate lyase	N-acetylneuraminate lyase
GE000151	COG1940|ROK family	[G]: Carbohydrate transport and metabolism	Molecular Function: kinase activity (GO:0016301); Biological Process: phosphorylation (GO:0016310)	--	['GE000151', 'ROK family protein [Mycoplasma ovipneumoniae]', 'gi|1060087915|ref|WP_069097156.1|', '1.0e-155', '97.56', '100.00', '558']	ROK	Uncharacterized protein CPE0188	Glucokinase
GE000152	COG0486|Exhibits a very high intrinsic GTPase hydrolysis rate. Involved in the addition of a carboxymethylaminomethyl (cmnm) group at the wobble position (U34) of certain tRNAs, forming tRNA- cmnm(5)s(2)U34 (By similarity)	[R]: General function prediction only	Molecular Function: GTPase activity (GO:0003924); Molecular Function: GTP binding (GO:0005525); Cellular Component: cytoplasm (GO:0005737); Biological Process: tRNA modification (GO:0006400); Molecular Function: metal ion binding (GO:0046872)	K03650|tRNA modification GTPase	['GE000152', 'MULTISPECIES: tRNA uridine-5-carboxymethylaminomethyl(34) synthesis GTPase MnmE [Mycoplasma]', 'gi|1060090328|ref|WP_069099242.1|', '2.3e-239', '98.42', '100.00', '837']	MnmE_helical;TrmE_N;MMR_HSR1;FeoB_N;Dynamin_N	tRNA modification GTPase MnmE	tRNA modification GTPase MnmE
GE000153	COG0488|(ABC) transporter	[R]: General function prediction only	Molecular Function: ATP binding (GO:0005524); Molecular Function: ATPase activity (GO:0016887)	--	['GE000153', 'MULTISPECIES: ATP-binding cassette domain-containing protein [Mycoplasma]', 'gi|1060090327|ref|WP_069099241.1|', '1.8e-305', '99.81', '100.00', '1057']	ABC_tran;ABC_tran_Xtn;AAA_21	Uncharacterized ABC transporter ATP-binding protein YbiT	ABC transporter ATP-binding protein
GE000154	--	--	--	--	['GE000154', 'hypothetical protein [Mycoplasma ovipneumoniae]', 'gi|763428798|ref|WP_044284455.1|', '4.7e-171', '90.59', '100.00', '609']	--	--	Uncharacterized protein
GE000155	--	--	--	--	['GE000155', 'Uncharacterised protein [Mycoplasma ovipneumoniae]', 'gi|1563801396|ref|VEU71019.1|', '1.9e-22', '95.16', '100.00', '113']	--	--	Uncharacterized protein
GE000156	COG0601|ABC transporter (permease)	[P]: Inorganic ion transport and metabolism	Cellular Component: plasma membrane (GO:0005886); Biological Process: transport (GO:0006810); Cellular Component: integral component of membrane (GO:0016021)	K15581|oligopeptide transport system permease protein	['GE000156', 'MULTISPECIES: ABC transporter permease [Mycoplasma]', 'gi|1060090313|ref|WP_069099227.1|', '3.4e-196', '100.00', '100.00', '693']	BPD_transp_1	Probable peptide ABC transporter permease protein y4tP	Dipeptide transport system permease protein dppB
GE000157	COG1173|ABC transporter (Permease	[P]: Inorganic ion transport and metabolism	Cellular Component: plasma membrane (GO:0005886); Biological Process: transport (GO:0006810); Cellular Component: integral component of membrane (GO:0016021)	K15582|oligopeptide transport system permease protein	['GE000157', 'ABC transporter permease [Mycoplasma ovipneumoniae]', 'gi|1574179229|ref|WP_129643768.1|', '1.4e-172', '100.00', '100.00', '614']	--	Oligopeptide transport system permease protein AmiD	Inner membrane ABC transporter permease protein yejE
GE000158	COG0444|(ABC) transporter	--	Molecular Function: ATP binding (GO:0005524); Biological Process: peptide transport (GO:0015833); Molecular Function: ATPase activity (GO:0016887)	K15583|oligopeptide transport system ATP-binding protein	['GE000158', 'MULTISPECIES: ABC transporter ATP-binding protein [Mycoplasma]', 'gi|1060090311|ref|WP_069099225.1|', '4.2e-263', '100.00', '100.00', '916']	ABC_tran;oligo_HPY;AAA_21	Oligopeptide transport ATP-binding protein OppD	ABC transporter ATP-binding protein
GE000159	COG1124|(ABC) transporter	--	Molecular Function: ATP binding (GO:0005524); Biological Process: peptide transport (GO:0015833); Molecular Function: ATPase activity (GO:0016887)	K10823|oligopeptide transport system ATP-binding protein	['GE000159', 'MULTISPECIES: ABC transporter ATP-binding protein [Mycoplasma]', 'gi|1060090310|ref|WP_069099224.1|', '2.3e-250', '99.32', '100.00', '873']	ABC_tran;oligo_HPY;AAA_21	Oligopeptide transport ATP-binding protein OppF	Phosphate ABC transporter ATP-binding protein
GE000160	NOG33563|--	[S]: Function unknown	--	--	['GE000160', 'MULTISPECIES: PDxFFG protein [Mycoplasma]', 'gi|1060090309|ref|WP_069099223.1|', '0.0e+00', '92.38', '100.00', '3752']	--	--	Uncharacterized protein
GE000161	COG4166|Extracellular solute-binding protein, family 5	[E]: Amino acid transport and metabolism	--	K15580|oligopeptide transport system substrate-binding protein	['GE000161', 'lipoprotein [Mycoplasma ovipneumoniae]', 'gi|763430235|ref|WP_044285866.1|', '0.0e+00', '98.32', '100.00', '1752']	SBP_bac_5	--	ABC-type oligopeptide transport system, periplasmic component
GE000162	COG0017|asparaginyl-tRNA synthetase	[J]: Translation, ribosomal structure and biogenesis	Molecular Function: nucleic acid binding (GO:0003676); Molecular Function: asparagine-tRNA ligase activity (GO:0004816); Molecular Function: ATP binding (GO:0005524); Cellular Component: cytoplasm (GO:0005737); Biological Process: asparaginyl-tRNA aminoacylation (GO:0006421)	K01893|asparaginyl-tRNA synthetase	['GE000162', 'asparagine--tRNA ligase [Mycoplasma ovipneumoniae]', 'gi|1574179242|ref|WP_129643781.1|', '1.4e-255', '99.33', '100.00', '891']	tRNA-synt_2;tRNA_anti-codon;tRNA_anti-like;tRNA-synt_2d	Asparagine--tRNA ligase	Asparagine--tRNA ligase
GE000163	--	--	Cellular Component: membrane (GO:0016020)	--	['GE000163', 'MULTISPECIES: hypothetical protein [Mycoplasma]', 'gi|1173599311|ref|WP_081311160.1|', '1.0e-78', '98.12', '100.00', '302']	RDD	--	RDD domain-containing protein
GE000164	COG0210|helicase	[L]: Replication, recombination and repair	Molecular Function: DNA binding (GO:0003677); Molecular Function: ATP-dependent DNA helicase activity (GO:0004003); Molecular Function: ATP binding (GO:0005524); Biological Process: DNA duplex unwinding (GO:0032508)	K03657|DNA helicase II / ATP-dependent DNA helicase PcrA	['GE000164', 'AAA family ATPase [Mycoplasma ovipneumoniae]', 'gi|1060090720|ref|WP_069099634.1|', '0.0e+00', '99.47', '100.00', '1466']	UvrD-helicase;UvrD_C;AAA_19;AAA_30;UvrD_C_2;AAA_11;Viral_helicase1	Probable DNA helicase II homolog	DNA helicase
GE000165	--	--	Cellular Component: integral component of membrane (GO:0016021)	--	['GE000165', 'hypothetical protein [Mycoplasma ovipneumoniae]', 'gi|763428809|ref|WP_044284466.1|', '3.3e-263', '98.74', '100.00', '916']	--	--	Uncharacterized protein
GE000166	COG0632|The RuvA-RuvB complex in the presence of ATP renatures cruciform structure in supercoiled DNA with palindromic sequence, indicating that it may promote strand exchange reactions in homologous recombination. RuvAB is a helicase that mediates the Holliday junction migration by localized denaturation and reannealing. RuvA stimulates, in the presence of DNA, the weak ATPase activity of RuvB (…	[L]: Replication, recombination and repair	Molecular Function: DNA binding (GO:0003677); Molecular Function: ATP binding (GO:0005524); Biological Process: DNA repair (GO:0006281); Biological Process: DNA recombination (GO:0006310); Molecular Function: four-way junction helicase activity (GO:0009378); Cellular Component: Holliday junction helicase complex (GO:0009379); Biological Process: SOS response (GO:0009432); Biological Process: DNA …	K03550|holliday junction DNA helicase RuvA	['GE000166', 'Holliday junction branch migration protein RuvA [Mycoplasma ovipneumoniae]', 'gi|763428810|ref|WP_044284467.1|', '1.3e-116', '99.55', '100.00', '428']	HHH_5;RuvA_C;RuvA_N	Holliday junction ATP-dependent DNA helicase RuvA	Holliday junction ATP-dependent DNA helicase RuvA
GE000167	COG2255|The RuvA-RuvB complex in the presence of ATP renatures cruciform structure in supercoiled DNA with palindromic sequence, indicating that it may promote strand exchange reactions in homologous recombination. RuvAB is a helicase that mediates the Holliday junction migration by localized denaturation and reannealing (By similarity)	[L]: Replication, recombination and repair	Molecular Function: DNA binding (GO:0003677); Molecular Function: ATP binding (GO:0005524); Biological Process: DNA repair (GO:0006281); Biological Process: DNA recombination (GO:0006310); Molecular Function: four-way junction helicase activity (GO:0009378); Biological Process: SOS response (GO:0009432); Biological Process: DNA duplex unwinding (GO:0032508)	K03551|holliday junction DNA helicase RuvB	['GE000167', 'Holliday junction branch migration DNA helicase RuvB [Mycoplasma ovipneumoniae]', 'gi|763430240|ref|WP_044285871.1|', '3.1e-172', '99.07', '100.00', '613']	RuvB_N;RuvB_C;AAA_lid_4;AAA;AAA_5;Mg_chelatase;DUF815;RNA_helicase;Bac_DnaA;Sigma54_activat	Holliday junction ATP-dependent DNA helicase RuvB	Holliday junction ATP-dependent DNA helicase RuvB
GE000168	NOG221583|Domain of unknown function(DUF2779)	[S]: Function unknown	--	--	['GE000168', 'DUF2779 domain-containing protein [Mycoplasma ovipneumoniae]', 'gi|763430241|ref|WP_044285872.1|', '0.0e+00', '98.08', '100.00', '1231']	DUF2779	Uncharacterized protein UU173	DUF2779 domain-containing protein
GE000169	--	--	--	--	['GE000169', 'Hypothetical protein, predicted lipoprotein [Mycoplasma ovipneumoniae 14811]', 'gi|594020773|ref|EXU60873.1|', '3.5e-215', '99.22', '100.00', '756']	fn3	--	Uncharacterized protein
GE000170	COG0556|damaged site, the DNA wraps around one UvrB monomer. DNA wrap is dependent on ATP binding by UvrB and probably causes local melting of the DNA helix, facilitating insertion of UvrB beta-hairpin between the DNA strands. Then UvrB probes one DNA strand for the presence of a lesion. If a lesion is found the UvrA subunits dissociate and the UvrB-DNA preincision complex is formed. This complex…	[L]: Replication, recombination and repair	Molecular Function: DNA binding (GO:0003677); Molecular Function: ATP binding (GO:0005524); Cellular Component: cytoplasm (GO:0005737); Biological Process: nucleotide-excision repair (GO:0006289); Molecular Function: excinuclease ABC activity (GO:0009381); Biological Process: SOS response (GO:0009432); Biological Process: nucleic acid phosphodiester bond hydrolysis (GO:0090305)	K03702|excinuclease ABC subunit B	['GE000170', 'excinuclease ABC subunit UvrB [Mycoplasma ovipneumoniae]', 'gi|1574179257|ref|WP_129643796.1|', '0.0e+00', '98.95', '100.00', '1262']	UvrB_inter;Helicase_C;ResIII;UvrB;UVR	UvrABC system protein B	UvrABC system protein B
GE000171	COG0009|sua5 ycio yrdc ywlc family protein	[J]: Translation, ribosomal structure and biogenesis	Molecular Function: double-stranded RNA binding (GO:0003725)	--	['GE000171', 'hypothetical protein [Mycoplasma ovipneumoniae]', 'gi|918062929|ref|WP_052328401.1|', '6.5e-150', '93.71', '100.00', '539']	Sua5_yciO_yrdC	--	YrdC-like domain-containing protein
GE000172	COG0103|30S ribosomal protein S9	[J]: Translation, ribosomal structure and biogenesis	Molecular Function: structural constituent of ribosome (GO:0003735); Cellular Component: ribosome (GO:0005840); Biological Process: translation (GO:0006412)	K02996|small subunit ribosomal protein S9	['GE000172', 'MULTISPECIES: 30S ribosomal protein S9 [Mycoplasma]', 'gi|498006913|ref|WP_010321069.1|', '2.4e-62', '100.00', '100.00', '247']	Ribosomal_S9	30S ribosomal protein S9	30S ribosomal protein S9
GE000173	COG0102|This protein is one of the early assembly proteins of the 50S ribosomal subunit, although it is not seen to bind rRNA by itself. It is important during the early stages of 50S assembly (By similarity)	[J]: Translation, ribosomal structure and biogenesis	Molecular Function: structural constituent of ribosome (GO:0003735); Cellular Component: ribosome (GO:0005840); Biological Process: translation (GO:0006412)	K02871|large subunit ribosomal protein L13	['GE000173', '50S ribosomal protein L13 [Mycoplasma ovipneumoniae]', 'gi|763428814|ref|WP_044284471.1|', '4.0e-77', '100.00', '71.08', '297']	Ribosomal_L13	50S ribosomal protein L13	50S ribosomal protein L13
GE000174	COG0030|Specifically dimethylates two adjacent adenosines (A1518 and A1519) in the loop of a conserved hairpin near the 3'-end of 16S rRNA in the 30S particle. May play a critical role in biogenesis of 30S subunits (By similarity)	[J]: Translation, ribosomal structure and biogenesis	Molecular Function: rRNA (adenine-N6,N6-)-dimethyltransferase activity (GO:0000179); Molecular Function: RNA binding (GO:0003723); Cellular Component: cytoplasm (GO:0005737); Biological Process: rRNA methylation (GO:0031167); Molecular Function: 16S rRNA (adenine(1518)-N(6)/adenine(1519)-N(6))-dimethyltransferase activity (GO:0052908)	K02528|16S rRNA (adenine1518-N6/adenine1519-N6)-dimethyltransferase	['GE000174', '16S rRNA (adenine(1518)-N(6)/adenine(1519)-N(6))-dimethyltransferase RsmA [Mycoplasma ovipneumoniae]', 'gi|763430242|ref|WP_044285873.1|', '2.8e-139', '96.93', '100.00', '503']	RrnaAD;RRM_1	Ribosomal RNA small subunit methyltransferase A	Ribosomal RNA small subunit methyltransferase A
GE000175	COG0084|tatd family	[L]: Replication, recombination and repair	Molecular Function: hydrolase activity, acting on ester bonds (GO:0016788)	K03424|TatD DNase family protein	['GE000175', 'TatD family deoxyribonuclease [Mycoplasma ovipneumoniae]', 'gi|763430243|ref|WP_044285874.1|', '4.3e-227', '95.89', '99.76', '796']	TatD_DNase	Uncharacterized metal-dependent hydrolase BUsg_343	Uncharacterized protein
GE000176	COG0462|Phosphoribosyl pyrophosphate synthase	[F]: Nucleotide transport and metabolism	Molecular Function: magnesium ion binding (GO:0000287); Molecular Function: ribose phosphate diphosphokinase activity (GO:0004749); Biological Process: nucleoside metabolic process (GO:0009116); Biological Process: nucleotide biosynthetic process (GO:0009165); Molecular Function: kinase activity (GO:0016301); Biological Process: phosphorylation (GO:0016310)	K00948|ribose-phosphate pyrophosphokinase	['GE000176', 'MULTISPECIES: ribose-phosphate pyrophosphokinase [Mycoplasma]', 'gi|1060090744|ref|WP_069099658.1|', '1.6e-176', '100.00', '100.00', '627']	Pribosyltran_N;Pribosyltran;Pribosyl_synth	Ribose-phosphate pyrophosphokinase	Ribose-phosphate pyrophosphokinase
GE000177	COG0357|Specifically methylates the N7 position of a guanine in 16S rRNA (By similarity)	[M]: Cell wall/membrane/envelope biogenesis	Cellular Component: cytoplasm (GO:0005737); Molecular Function: rRNA (guanine-N7-)-methyltransferase activity (GO:0070043); Biological Process: rRNA (guanine-N7)-methylation (GO:0070476)	K03501|16S rRNA (guanine527-N7)-methyltransferase	['GE000177', '16S rRNA (guanine(527)-N(7))-methyltransferase RsmG [Mycoplasma ovipneumoniae]', 'gi|763428818|ref|WP_044284475.1|', '4.1e-106', '97.52', '100.00', '393']	GidB	Ribosomal RNA small subunit methyltransferase G	Ribosomal RNA small subunit methyltransferase G
GE000178	--	--	Biological Process: metal ion transport (GO:0030001); Molecular Function: metal ion binding (GO:0046872)	--	['GE000178', 'MULTISPECIES: hypothetical protein [Mycoplasma]', 'gi|763430246|ref|WP_044285877.1|', '1.5e-31', '100.00', '100.00', '144']	--	--	Uncharacterized protein
GE000179	COG2217|p-type ATPase	[P]: Inorganic ion transport and metabolism	Molecular Function: nucleotide binding (GO:0000166); Cellular Component: plasma membrane (GO:0005886); Cellular Component: integral component of membrane (GO:0016021); Molecular Function: cation-transporting ATPase activity (GO:0019829); Molecular Function: metal ion binding (GO:0046872); Biological Process: cation transmembrane transport (GO:0098655)	K17686|P-type Cu+ transporter	['GE000179', 'cation-translocating P-type ATPase [Mycoplasma ovipneumoniae]', 'gi|763430247|ref|WP_044285878.1|', '0.0e+00', '98.82', '100.00', '1243']	E1-E2_ATPase;Hydrolase;Hydrolase_3	Copper-exporting P-type ATPase	Copper-exporting P-type ATPase A
GE000180	COG1196|Required for chromosome condensation and partitioning (By similarity)	[D]: Cell cycle control, cell division, chromosome partitioning	Molecular Function: DNA binding (GO:0003677); Molecular Function: ATP binding (GO:0005524); Cellular Component: chromosome (GO:0005694); Cellular Component: cytoplasm (GO:0005737); Biological Process: DNA replication (GO:0006260); Biological Process: sister chromatid cohesion (GO:0007062); Biological Process: chromosome condensation (GO:0030261)	K03529|chromosome segregation protein	['GE000180', 'chromosome segregation protein SMC [Mycoplasma ovipneumoniae]', 'gi|763430249|ref|WP_044285880.1|', '0.0e+00', '99.08', '100.00', '1752']	SMC_N;SMC_hinge;AAA_23;AAA_21;AAA_15	Chromosome partition protein Smc	Chromosome partition protein Smc
GE000181	NOG101515|50S ribosomal protein L33	[J]: Translation, ribosomal structure and biogenesis	Molecular Function: structural constituent of ribosome (GO:0003735); Cellular Component: ribosome (GO:0005840); Biological Process: translation (GO:0006412)	K02913|large subunit ribosomal protein L33	['GE000181', 'MULTISPECIES: 50S ribosomal protein L33 [Mycoplasma]', 'gi|498006922|ref|WP_010321078.1|', '2.5e-20', '100.00', '100.00', '106']	Ribosomal_L33	50S ribosomal protein L33 2	50S ribosomal protein L33
GE000182	COG0006|peptidase M24	[E]: Amino acid transport and metabolism	Molecular Function: aminopeptidase activity (GO:0004177); Biological Process: proteolysis (GO:0006508)	K01262|Xaa-Pro aminopeptidase	['GE000182', 'aminopeptidase P family protein [Mycoplasma ovipneumoniae]', 'gi|763428826|ref|WP_044284482.1|', '4.3e-188', '97.67', '100.00', '666']	Peptidase_M24;Creatinase_N	Putative Xaa-Pro aminopeptidase	Xaa-Pro dipeptidase
GE000183	COG0022|Dehydrogenase, E1 component	[C]: Energy production and conversion	Molecular Function: pyruvate dehydrogenase (acetyl-transferring) activity (GO:0004739); Biological Process: oxidation-reduction process (GO:0055114)	K00162|pyruvate dehydrogenase E1 component beta subunit	['GE000183', 'alpha-ketoacid dehydrogenase subunit beta [Mycoplasma ovipneumoniae]', 'gi|763430251|ref|WP_044285882.1|', '6.2e-184', '100.00', '100.00', '652']	Transket_pyr;Transketolase_C	Pyruvate dehydrogenase E1 component subunit beta	Pyruvate dehydrogenase E1 component, beta subunit
GE000184	COG1071|Dehydrogenase	[C]: Energy production and conversion	Molecular Function: pyruvate dehydrogenase (acetyl-transferring) activity (GO:0004739); Biological Process: oxidation-reduction process (GO:0055114)	K00161|pyruvate dehydrogenase E1 component alpha subunit	['GE000184', 'pyruvate dehydrogenase (acetyl-transferring) E1 component subunit alpha [Mycoplasma ovipneumoniae]', 'gi|763430252|ref|WP_044285883.1|', '3.2e-213', '99.47', '100.00', '750']	E1_dh;DXP_synthase_N	Pyruvate dehydrogenase E1 component subunit alpha	Pyruvate dehydrogenase E1 component subunit alpha
GE000185	COG0503|Catalyzes a salvage reaction resulting in the formation of AMP, that is energically less costly than de novo synthesis (By similarity)	[F]: Nucleotide transport and metabolism	Molecular Function: adenine phosphoribosyltransferase activity (GO:0003999); Cellular Component: cytoplasm (GO:0005737); Biological Process: adenine salvage (GO:0006168); Biological Process: AMP salvage (GO:0044209)	K00759|adenine phosphoribosyltransferase	['GE000185', 'MULTISPECIES: adenine phosphoribosyltransferase [Mycoplasma]', 'gi|763428829|ref|WP_044284485.1|', '2.1e-87', '100.00', '100.00', '330']	Pribosyltran	Adenine phosphoribosyltransferase	Adenine phosphoribosyltransferase
GE000186	COG0531|amino acid	[E]: Amino acid transport and metabolism	Biological Process: amino acid transmembrane transport (GO:0003333); Molecular Function: amino acid transmembrane transporter activity (GO:0015171); Cellular Component: integral component of membrane (GO:0016021)	--	['GE000186', 'amino acid permease [Mycoplasma ovipneumoniae]', 'gi|763428830|ref|WP_044284486.1|', '4.6e-266', '99.81', '100.00', '926']	AA_permease_2;AA_permease	Uncharacterized protein MPN_308	Uncharacterized protein
GE000187	--	--	Cellular Component: integral component of membrane (GO:0016021)	--	['GE000187', 'hypothetical protein [Mycoplasma ovipneumoniae]', 'gi|921305152|ref|WP_053240176.1|', '1.2e-197', '90.15', '100.00', '698']	--	--	Uncharacterized protein
GE000188	COG0205|phosphohexokinase	[G]: Carbohydrate transport and metabolism	Molecular Function: 6-phosphofructokinase activity (GO:0003872); Molecular Function: ATP binding (GO:0005524); Cellular Component: cytoplasm (GO:0005737); Biological Process: fructose 6-phosphate metabolic process (GO:0006002); Biological Process: carbohydrate phosphorylation (GO:0046835); Molecular Function: metal ion binding (GO:0046872); Biological Process: glycolytic process through fructose-…	K00850|6-phosphofructokinase 1	['GE000188', '6-phosphofructokinase [Mycoplasma ovipneumoniae]', 'gi|763430468|ref|WP_044286099.1|', '1.4e-172', '98.45', '100.00', '614']	PFK	ATP-dependent 6-phosphofructokinase	ATP-dependent 6-phosphofructokinase
GE000189	--	--	--	--	['GE000189', 'Uncharacterised protein [Mycoplasma ovipneumoniae]', 'gi|1563801430|ref|VEU71121.1|', '1.1e-07', '97.50', '100.00', '63']	--	--	Uncharacterized protein
GE000190	COG0596|Alpha beta hydrolase	[R]: General function prediction only	Molecular Function: triglyceride lipase activity (GO:0004806)	--	['GE000190', 'Triacylglycerol lipase [Mycoplasma ovipneumoniae 14811]', 'gi|594020749|ref|EXU60850.1|', '1.2e-150', '99.24', '99.62', '541']	Abhydrolase_1;Hydrolase_4;Abhydrolase_6;FSH1	Putative esterase/lipase 1	Triacylglycerol lipase
GE000191	COG1284|membrane	[S]: Function unknown	Cellular Component: integral component of membrane (GO:0016021)	--	['GE000191', 'YitT family protein [Mycoplasma ovipneumoniae]', 'gi|763430469|ref|WP_044286100.1|', '5.2e-200', '99.18', '100.00', '706']	YitT_membrane	--	Uncharacterized protein
GE000192	COG0477|major facilitator Superfamily	[G]: Carbohydrate transport and metabolism	Cellular Component: plasma membrane (GO:0005886); Cellular Component: integral component of membrane (GO:0016021)	--	['GE000192', 'MULTISPECIES: MFS transporter [Mycoplasma]', 'gi|1060090623|ref|WP_069099537.1|', '8.4e-267', '97.92', '100.00', '928']	MFS_Mycoplasma;MFS_1	Uncharacterized protein MHJ_0132	Mycoplasma MFS transporter
GE000193	COG0039|Catalyzes the reversible oxidation of malate to oxaloacetate (By similarity)	[C]: Energy production and conversion	Molecular Function: L-lactate dehydrogenase activity (GO:0004459); Cellular Component: cytoplasm (GO:0005737); Biological Process: glycolytic process (GO:0006096); Biological Process: oxidation-reduction process (GO:0055114)	K00016|L-lactate dehydrogenase	['GE000193', 'lactate dehydrogenase [Mycoplasma ovipneumoniae]', 'gi|1046760634|ref|ANW09709.1|', '1.3e-172', '99.37', '100.00', '614']	Ldh_1_N;Ldh_1_C	L-lactate dehydrogenase	L-lactate dehydrogenase
GE000194	NOG131960|Putative peptidase (DUF31)	[S]: Function unknown	Cellular Component: integral component of membrane (GO:0016021)	--	['GE000194', 'hypothetical protein [Mycoplasma ovipneumoniae]', 'gi|763430258|ref|WP_044285889.1|', '0.0e+00', '99.58', '100.00', '1874']	DUF31	--	DUF31 domain-containing protein
GE000195	COG0216|Peptide chain release factor 1 directs the termination of translation in response to the peptide chain termination codons UAG and UAA (By similarity)	[J]: Translation, ribosomal structure and biogenesis	Cellular Component: cytoplasm (GO:0005737); Biological Process: translational termination (GO:0006415); Molecular Function: translation release factor activity, codon specific (GO:0016149)	K02835|peptide chain release factor 1	['GE000195', 'peptide chain release factor 1 [Mycoplasma ovipneumoniae]', 'gi|763430259|ref|WP_044285890.1|', '1.8e-192', '100.00', '100.00', '681']	PCRF;RF-1	Peptide chain release factor 1	Peptide chain release factor 1
GE000196	COG2890|Methylates the class 1 translation termination release factors RF1 PrfA and RF2 PrfB on the glutamine residue of the universally conserved GGQ motif (By similarity)	[J]: Translation, ribosomal structure and biogenesis	Molecular Function: nucleic acid binding (GO:0003676); Molecular Function: oxygen-dependent protoporphyrinogen oxidase activity (GO:0004729); Biological Process: protein methylation (GO:0006479); Molecular Function: protein methyltransferase activity (GO:0008276); Biological Process: oxidation-reduction process (GO:0055114)	K02493|release factor glutamine methyltransferase	['GE000196', 'MULTISPECIES: HemK family protein methyltransferase [Mycoplasma]', 'gi|1060090631|ref|WP_069099545.1|', '2.5e-126', '96.69', '100.00', '460']	MTS;Methyltransf_31;PrmA;Methyltransf_25;Cons_hypoth95;Methyltransf_23;TehB;Methyltransf_11;UPF0020	Release factor glutamine methyltransferase	Protoporphyrinogen oxidase
GE000197	COG0008|Catalyzes the attachment of glutamate to tRNA(Glu) in a two-step reaction glutamate is first activated by ATP to form Glu-AMP and then transferred to the acceptor end of tRNA(Glu) (By similarity)	[J]: Translation, ribosomal structure and biogenesis	Molecular Function: tRNA binding (GO:0000049); Molecular Function: glutamate-tRNA ligase activity (GO:0004818); Molecular Function: ATP binding (GO:0005524); Cellular Component: cytoplasm (GO:0005737); Biological Process: glutamyl-tRNA aminoacylation (GO:0006424)	K01885|glutamyl-tRNA synthetase	['GE000197', 'MULTISPECIES: glutamate--tRNA ligase [Mycoplasma]', 'gi|1060090627|ref|WP_069099541.1|', '3.6e-270', '98.07', '98.11', '939']	tRNA-synt_1c	Glutamate--tRNA ligase	Glutamate--tRNA ligase
GE000198	--	--	--	--	['GE000198', 'hypothetical protein [Mycoplasma ovipneumoniae]', 'gi|763428842|ref|WP_044284497.1|', '8.8e-65', '98.51', '100.00', '255']	--	--	Uncharacterized protein
GE000199	COG0219|Methylates the ribose at the nucleotide 34 wobble position in the two leucyl isoacceptors tRNA(Leu)(CmAA) and tRNA(Leu)(cmnm5UmAA). Catalyzes the methyl transfer from S- adenosyl-L-methionine to the 2'-OH of the wobble nucleotide (By similarity)	[J]: Translation, ribosomal structure and biogenesis	Molecular Function: RNA binding (GO:0003723); Cellular Component: cytoplasm (GO:0005737); Molecular Function: tRNA methyltransferase activity (GO:0008175); Molecular Function: S-adenosylmethionine-dependent methyltransferase activity (GO:0008757); Biological Process: tRNA methylation (GO:0030488)	K03216|tRNA (cytidine/uridine-2'-O-)-methyltransferase	['GE000199', 'tRNA (cytidine(34)-2&apos;-O)-methyltransferase [Mycoplasma ovipneumoniae]', 'gi|763430262|ref|WP_044285893.1|', '2.6e-93', '99.42', '100.00', '350']	SpoU_methylase	Putative tRNA (cytidine(34)-2&apos;-O)-methyltransferase	Putative tRNA (cytidine(34)-2&apos;-O)-methyltransferase
GE000200	COG2059|Chromate	[P]: Inorganic ion transport and metabolism	Molecular Function: chromate transmembrane transporter activity (GO:0015109); Biological Process: chromate transport (GO:0015703); Cellular Component: integral component of membrane (GO:0016021)	K07240|chromate transporter	['GE000200', 'Chromate transport protein [Mycoplasma ovipneumoniae 14811]', 'gi|594020733|ref|EXU60835.1|', '2.2e-104', '99.50', '100.00', '387']	Chromate_transp	--	Chromate transport protein
GE000201	COG2059|Chromate	[P]: Inorganic ion transport and metabolism	Molecular Function: chromate transmembrane transporter activity (GO:0015109); Biological Process: chromate transport (GO:0015703); Cellular Component: integral component of membrane (GO:0016021)	--	['GE000201', 'chromate transporter [Mycoplasma ovipneumoniae]', 'gi|763430264|ref|WP_044285895.1|', '3.4e-94', '100.00', '100.00', '353']	Chromate_transp	--	Chromate transporter
GE000202	NOG85528|YqaJ-like viral recombinase domain	[S]: Function unknown	Molecular Function: DNA binding (GO:0003677); Molecular Function: nuclease activity (GO:0004518); Biological Process: nucleic acid phosphodiester bond hydrolysis (GO:0090305)	--	['GE000202', 'hypothetical protein [Mycoplasma ovipneumoniae]', 'gi|1574179313|ref|WP_129643852.1|', '1.4e-157', '99.28', '100.00', '564']	YqaJ	--	YqaJ-like viral recombinase domain
GE000203	COG1546|competence damage-inducible protein	[R]: General function prediction only	Cellular Component: cytoplasm (GO:0005737); Biological Process: protein folding (GO:0006457); Molecular Function: unfolded protein binding (GO:0051082)	--	['GE000203', 'nicotinamide-nucleotide amidohydrolase family protein [Mycoplasma ovipneumoniae]', 'gi|763430266|ref|WP_044285897.1|', '9.2e-222', '96.60', '100.00', '778']	HSP33;CinA	CinA-like protein	Competence/damage-inducible protein CinA
GE000204	COG0544|Involved in protein export. Acts as a chaperone by maintaining the newly synthesized protein in an open conformation	[O]: Posttranslational modification, protein turnover, chaperones	Biological Process: protein peptidyl-prolyl isomerization (GO:0000413); Molecular Function: peptidyl-prolyl cis-trans isomerase activity (GO:0003755); Cellular Component: cytoplasm (GO:0005737); Biological Process: protein folding (GO:0006457); Biological Process: cell cycle (GO:0007049); Biological Process: protein transport (GO:0015031); Biological Process: cell division (GO:0051301)	K03545|trigger factor	['GE000204', 'trigger factor [Mycoplasma ovipneumoniae]', 'gi|763430267|ref|WP_044285898.1|', '2.0e-236', '99.30', '92.27', '827']	Trigger_C;Trigger_N;FKBP_C	Trigger factor	Trigger factor
GE000205	--	--	Cellular Component: integral component of membrane (GO:0016021)	--	['GE000205', 'hypothetical protein [Mycoplasma ovipneumoniae]', 'gi|763430268|ref|WP_044285899.1|', '4.8e-30', '99.35', '100.00', '140']	--	--	Uncharacterized protein
GE000206	NOG06896|Transposase (IS4 family) protein	[L]: Replication, recombination and repair	--	--	['GE000206', 'IS1634 family transposase [Mycoplasma ovipneumoniae]', 'gi|1574179769|ref|WP_129644301.1|', '5.8e-304', '96.55', '99.82', '1052']	DDE_Tnp_1	--	Transposase
GE000207	COG0480|Catalyzes the GTP-dependent ribosomal translocation step during translation elongation. During this step, the ribosome changes from the pre-translocational (PRE) to the post- translocational (POST) state as the newly formed A-site-bound peptidyl-tRNA and P-site-bound deacylated tRNA move to the P and E sites, respectively. Catalyzes the coordinated movement of the two tRNA molecules, the …	[J]: Translation, ribosomal structure and biogenesis	Molecular Function: translation elongation factor activity (GO:0003746); Molecular Function: GTPase activity (GO:0003924); Molecular Function: GTP binding (GO:0005525); Cellular Component: cytoplasm (GO:0005737); Biological Process: translational elongation (GO:0006414)	K02355|elongation factor G	['GE000207', 'elongation factor G [Mycoplasma ovipneumoniae]', 'gi|763430271|ref|WP_044285902.1|', '0.0e+00', '100.00', '100.00', '1363']	GTP_EFTU;EFG_IV;EFG_II;EFG_C;GTP_EFTU_D2	Elongation factor G	Elongation factor G
GE000208	COG0049|One of the primary rRNA binding proteins, it binds directly to 16S rRNA where it nucleates assembly of the head domain of the 30S subunit. Is located at the subunit interface close to the decoding center, probably blocks exit of the E-site tRNA (By similarity)	[J]: Translation, ribosomal structure and biogenesis	Molecular Function: tRNA binding (GO:0000049); Molecular Function: structural constituent of ribosome (GO:0003735); Biological Process: translation (GO:0006412); Cellular Component: small ribosomal subunit (GO:0015935); Molecular Function: rRNA binding (GO:0019843)	K02992|small subunit ribosomal protein S7	['GE000208', '30S ribosomal protein S7 [Mycoplasma ovipneumoniae]', 'gi|763428853|ref|WP_044284507.1|', '3.6e-78', '100.00', '100.00', '300']	Ribosomal_S7	30S ribosomal protein S7	30S ribosomal protein S7
GE000209	COG0048|Interacts with and stabilizes bases of the 16S rRNA that are involved in tRNA selection in the A site and with the mRNA backbone. Located at the interface of the 30S and 50S subunits, it traverses the body of the 30S subunit contacting proteins on the other side and probably holding the rRNA structure together. The combined cluster of proteins S8, S12 and S17 appears to hold together the …	[J]: Translation, ribosomal structure and biogenesis	Molecular Function: tRNA binding (GO:0000049); Molecular Function: structural constituent of ribosome (GO:0003735); Biological Process: translation (GO:0006412); Cellular Component: small ribosomal subunit (GO:0015935); Molecular Function: rRNA binding (GO:0019843)	K02950|small subunit ribosomal protein S12	['GE000209', 'MULTISPECIES: 30S ribosomal protein S12 [Mycoplasma]', 'gi|498006948|ref|WP_010321104.1|', '1.0e-71', '100.00', '100.00', '278']	Ribosom_S12_S23	30S ribosomal protein S12	30S ribosomal protein S12
GE000210	NOG151014|--	[S]: Function unknown	Cellular Component: integral component of membrane (GO:0016021)	--	['GE000210', 'MULTISPECIES: DUF4231 domain-containing protein [Mycoplasma]', 'gi|763428854|ref|WP_044284508.1|', '3.2e-56', '100.00', '100.00', '226']	DUF4231	--	Uncharacterized protein
GE000211	NOG142139|--	[S]: Function unknown	Cellular Component: integral component of membrane (GO:0016021)	--	['GE000211', 'DUF4231 domain-containing protein [Mycoplasma ovipneumoniae]', 'gi|763430273|ref|WP_044285904.1|', '6.6e-92', '100.00', '100.00', '345']	DUF4231	--	Uncharacterized protein
GE000212	NOG143834|--	[S]: Function unknown	Cellular Component: integral component of membrane (GO:0016021)	--	['GE000212', 'hypothetical protein [Mycoplasma ovipneumoniae]', 'gi|763430274|ref|WP_044285905.1|', '4.0e-83', '100.00', '100.00', '316']	--	--	Uncharacterized protein
GE000213	--	--	--	--	['GE000213', 'MULTISPECIES: hypothetical protein [Mycoplasma]', 'gi|1173599309|ref|WP_081311158.1|', '1.0e-284', '95.98', '100.00', '988']	--	--	Uncharacterized protein
GE000214	COG1692|metallophosphoesterase	[S]: Function unknown	--	K09769|uncharacterized protein	['GE000214', 'MULTISPECIES: YmdB family metallophosphoesterase [Mycoplasma]', 'gi|498006955|ref|WP_010321111.1|', '1.1e-148', '99.62', '100.00', '535']	YmdB	Putative phosphatase/phosphodiesterase MG246	Putative metallophosphoesterase
GE000215	COG0012|gtp-binding protein	[J]: Translation, ribosomal structure and biogenesis	Molecular Function: ATP binding (GO:0005524); Molecular Function: GTP binding (GO:0005525); Molecular Function: ATPase activity (GO:0016887); Molecular Function: ribosome binding (GO:0043022); Molecular Function: ribosomal large subunit binding (GO:0043023)	K06942|ribosome-binding ATPase	['GE000215', 'redox-regulated ATPase YchF [Mycoplasma ovipneumoniae]', 'gi|1060090702|ref|WP_069099616.1|', '7.5e-199', '99.18', '100.00', '702']	YchF-GTPase_C;MMR_HSR1;FeoB_N	Ribosome-binding ATPase YchF	Ribosome-binding ATPase YchF
GE000216	COG0238|Binds as a heterodimer with protein S6 to the central domain of the 16S rRNA, where it helps stabilize the platform of the 30S subunit (By similarity)	[J]: Translation, ribosomal structure and biogenesis	Molecular Function: structural constituent of ribosome (GO:0003735); Cellular Component: ribosome (GO:0005840); Biological Process: translation (GO:0006412); Molecular Function: rRNA binding (GO:0019843)	K02963|small subunit ribosomal protein S18	['GE000216', 'MULTISPECIES: 30S ribosomal protein S18 [Mycoplasma]', 'gi|763428859|ref|WP_044284513.1|', '1.5e-41', '100.00', '100.00', '177']	Ribosomal_S18	30S ribosomal protein S18	30S ribosomal protein S18
GE000217	COG0629|single-stranded DNA-binding protein	[L]: Replication, recombination and repair	Molecular Function: single-stranded DNA binding (GO:0003697); Biological Process: DNA replication (GO:0006260)	K03111|single-strand DNA-binding protein	['GE000217', 'single-stranded DNA-binding protein [Mycoplasma ovipneumoniae]', 'gi|1060087472|ref|WP_069096912.1|', '1.6e-85', '88.46', '100.00', '324']	SSB	Single-stranded DNA-binding protein	Single-stranded DNA-binding protein
GE000218	COG0360|Binds together with S18 to 16S ribosomal RNA (By similarity)	[J]: Translation, ribosomal structure and biogenesis	Molecular Function: structural constituent of ribosome (GO:0003735); Cellular Component: ribosome (GO:0005840); Biological Process: translation (GO:0006412); Molecular Function: rRNA binding (GO:0019843)	--	['GE000218', '30S ribosomal protein S6 [Mycoplasma ovipneumoniae]', 'gi|1574179358|ref|WP_129643897.1|', '4.0e-74', '79.59', '100.00', '287']	Ribosomal_S6	30S ribosomal protein S6	30S ribosomal protein S6
GE000219	NOG149514|--	[S]: Function unknown	Biological Process: DNA-templated transcription, termination (GO:0006353); Cellular Component: integral component of membrane (GO:0016021)	--	['GE000219', 'hypothetical protein [Mycoplasma ovipneumoniae]', 'gi|763430277|ref|WP_044285908.1|', '9.4e-122', '91.94', '100.00', '445']	Rho_N	--	Rho_N domain-containing protein
GE000220	--	--	--	--	['GE000220', 'hypothetical protein [Mycoplasma ovipneumoniae]', 'gi|1060088053|ref|WP_069097294.1|', '1.8e-112', '93.27', '100.00', '414']	--	--	Uncharacterized protein
GE000221	NOG03123|--	[S]: Function unknown	--	--	['GE000221', 'MULTISPECIES: putative immunoglobulin-blocking virulence protein [Mycoplasma]', 'gi|1060090697|ref|WP_069099611.1|', '0.0e+00', '95.28', '100.00', '1195']	--	Uncharacterized protein UU044	Uncharacterized protein
GE000222	COG0050|This protein promotes the GTP-dependent binding of aminoacyl-tRNA to the A-site of ribosomes during protein biosynthesis (By similarity)	[J]: Translation, ribosomal structure and biogenesis	Molecular Function: translation elongation factor activity (GO:0003746); Molecular Function: GTPase activity (GO:0003924); Molecular Function: GTP binding (GO:0005525); Cellular Component: cytoplasm (GO:0005737); Biological Process: translational elongation (GO:0006414)	K02358|elongation factor Tu	['GE000222', 'MULTISPECIES: elongation factor Tu [Mycoplasma]', 'gi|498006965|ref|WP_010321121.1|', '1.6e-226', '100.00', '100.00', '794']	GTP_EFTU;GTP_EFTU_D3;GTP_EFTU_D2;MMR_HSR1	Elongation factor Tu	Elongation factor Tu
GE000223	COG0466|ATP-dependent serine protease that mediates the selective degradation of mutant and abnormal proteins as well as certain short-lived regulatory proteins. Required for cellular homeostasis and for survival from DNA damage and developmental changes induced by stress. Degrades polypeptides processively to yield small peptide fragments that are 5 to 10 amino acids long. Binds to DNA in a doub…	[O]: Posttranslational modification, protein turnover, chaperones	Molecular Function: ATP-dependent peptidase activity (GO:0004176); Molecular Function: serine-type endopeptidase activity (GO:0004252); Molecular Function: ATP binding (GO:0005524); Cellular Component: cytoplasm (GO:0005737); Biological Process: protein quality control for misfolded or incompletely synthesized proteins (GO:0006515); Biological Process: cellular response to stress (GO:0033554); Mo…	K01338|ATP-dependent Lon protease	['GE000223', 'endopeptidase La [Mycoplasma ovipneumoniae]', 'gi|1574179370|ref|WP_129643909.1|', '0.0e+00', '98.06', '100.00', '1641']	Lon_C;AAA;ChlI;AAA_5;RuvB_N	Lon protease	Lon protease
GE000224	--	--	--	--	['GE000224', 'hypothetical protein [Mycoplasma ovipneumoniae]', 'gi|763430281|ref|WP_044285912.1|', '1.0e-40', '100.00', '100.00', '174']	--	--	Uncharacterized protein
GE000225	COG0035|Catalyzes the conversion of uracil and 5-phospho-alpha- D-ribose 1-diphosphate (PRPP) to UMP and diphosphate (By similarity)	[F]: Nucleotide transport and metabolism	Molecular Function: uracil phosphoribosyltransferase activity (GO:0004845)	K00761|uracil phosphoribosyltransferase	['GE000225', 'MULTISPECIES: uracil phosphoribosyltransferase [Mycoplasma]', 'gi|1060090291|ref|WP_069099205.1|', '1.7e-104', '98.53', '100.00', '387']	UPRTase;Pribosyltran	Uracil phosphoribosyltransferase	Uracil phosphoribosyltransferase
GE000226	COG0274|Catalyzes a reversible aldol reaction between acetaldehyde and D-glyceraldehyde 3-phosphate to generate 2-deoxy- D-ribose 5-phosphate (By similarity)	[F]: Nucleotide transport and metabolism	Molecular Function: deoxyribose-phosphate aldolase activity (GO:0004139); Cellular Component: cytoplasm (GO:0005737); Biological Process: deoxyribonucleotide catabolic process (GO:0009264); Biological Process: carbohydrate catabolic process (GO:0016052); Biological Process: deoxyribose phosphate catabolic process (GO:0046386)	K01619|deoxyribose-phosphate aldolase	['GE000226', 'deoxyribose-phosphate aldolase [Mycoplasma ovipneumoniae]', 'gi|1060088059|ref|WP_069097300.1|', '9.3e-112', '97.29', '100.00', '412']	DeoC	Deoxyribose-phosphate aldolase	Deoxyribose-phosphate aldolase
GE000227	COG0213|The enzymes which catalyze the reversible phosphorolysis of pyrimidine nucleosides are involved in the degradation of these compounds and in their utilization as carbon and energy sources, or in the rescue of pyrimidine bases for nucleotide synthesis (By similarity)	[F]: Nucleotide transport and metabolism	Molecular Function: phosphorylase activity (GO:0004645); Biological Process: pyrimidine nucleobase metabolic process (GO:0006206); Biological Process: pyrimidine nucleoside metabolic process (GO:0006213); Molecular Function: thymidine phosphorylase activity (GO:0009032); Molecular Function: pyrimidine-nucleoside phosphorylase activity (GO:0016154)	K00756|pyrimidine-nucleoside phosphorylase	['GE000227', 'thymidine phosphorylase [Mycoplasma ovipneumoniae]', 'gi|763428873|ref|WP_044284525.1|', '5.4e-233', '99.77', '100.00', '815']	Glycos_transf_3;Glycos_trans_3N;PYNP_C	Thymidine phosphorylase	Thymidine phosphorylase
GE000228	COG0813|purine nucleoside phosphorylase DeoD-type	[F]: Nucleotide transport and metabolism	Molecular Function: purine-nucleoside phosphorylase activity (GO:0004731); Biological Process: nucleoside metabolic process (GO:0009116)	K03784|purine-nucleoside phosphorylase	['GE000228', 'purine-nucleoside phosphorylase [Mycoplasma ovipneumoniae]', 'gi|1574179382|ref|WP_129643921.1|', '3.2e-123', '99.57', '100.00', '450']	PNP_UDP_1	Purine nucleoside phosphorylase DeoD-type	Purine-nucleoside phosphorylase
GE000229	--	--	Cellular Component: integral component of membrane (GO:0016021)	--	['GE000229', 'MULTISPECIES: hypothetical protein [Mycoplasma]', 'gi|1060090288|ref|WP_069099202.1|', '1.0e-61', '92.05', '100.00', '245']	--	--	Uncharacterized protein
GE000230	COG0653|Part of the Sec protein translocase complex. Interacts with the SecYEG preprotein conducting channel. Has a central role in coupling the hydrolysis of ATP to the transfer of proteins into and across the cell membrane, serving	[U]: Intracellular trafficking, secretion, and vesicular transport	Molecular Function: ATP binding (GO:0005524); Cellular Component: cytoplasm (GO:0005737); Cellular Component: plasma membrane (GO:0005886); Biological Process: protein targeting (GO:0006605); Biological Process: protein import (GO:0017038); Biological Process: intracellular protein transmembrane transport (GO:0065002)	K03070|preprotein translocase subunit SecA	['GE000230', 'preprotein translocase subunit SecA [Mycoplasma ovipneumoniae]', 'gi|1574179389|ref|WP_129643928.1|', '0.0e+00', '98.08', '99.80', '1872']	SecA_DEAD;SecA_SW;SecA_PP_bind	Protein translocase subunit SecA	Protein translocase subunit SecA
GE000231	--	--	--	--	['GE000231', 'hypothetical protein [Mycoplasma ovipneumoniae]', 'gi|763428877|ref|WP_044284529.1|', '0.0e+00', '86.16', '100.00', '1960']	--	--	Uncharacterized protein
GE000232	--	--	--	--	['GE000232', 'hypothetical protein [Mycoplasma ovipneumoniae]', 'gi|1574179395|ref|WP_129643934.1|', '0.0e+00', '88.33', '100.00', '3124']	--	--	Uncharacterized protein
GE000233	NOG06896|Transposase (IS4 family) protein	[L]: Replication, recombination and repair	--	--	['GE000233', 'IS1634 family transposase [Mycoplasma ovipneumoniae]', 'gi|1172301593|ref|WP_080684872.1|', '3.0e-111', '90.00', '94.26', '410']	DDE_Tnp_1	--	ISMHp1-like transposase, IS1634 family
GE000234	NOG06896|Transposase (IS4 family) protein	[L]: Replication, recombination and repair	--	--	['GE000234', 'IS1634 family transposase [Mycoplasma ovipneumoniae]', 'gi|1574179769|ref|WP_129644301.1|', '3.3e-70', '93.01', '100.00', '273']	--	--	Transposase
GE000235	--	--	--	--	['GE000235', 'hypothetical protein [Mycoplasma ovipneumoniae]', 'gi|763430289|ref|WP_044285920.1|', '0.0e+00', '84.83', '100.00', '1449']	--	--	Uncharacterized protein
GE000236	--	--	--	--	['GE000236', 'hypothetical protein [Mycoplasma ovipneumoniae]', 'gi|763430291|ref|WP_044285922.1|', '0.0e+00', '87.92', '98.36', '2324']	Viral_DNA_bp	--	Uncharacterized protein
GE000237	--	--	--	--	['GE000237', 'hypothetical protein [Mycoplasma ovipneumoniae]', 'gi|763430291|ref|WP_044285922.1|', '2.6e-259', '98.18', '100.00', '903']	--	--	Uncharacterized protein
GE000238	NOG62769|abc transporter permease protein	[V]: Defense mechanisms	Cellular Component: plasma membrane (GO:0005886); Cellular Component: integral component of membrane (GO:0016021)	--	['GE000238', 'ABC transporter permease [Mycoplasma ovipneumoniae]', 'gi|763430294|ref|WP_044285925.1|', '0.0e+00', '97.99', '100.00', '4965']	FtsX	--	ABC transporter permease protein
GE000239	NOG45260|--	[S]: Function unknown	Cellular Component: integral component of membrane (GO:0016021); Molecular Function: hydrolase activity, acting on ester bonds (GO:0016788)	--	['GE000239', 'Hypothetical protein, putative esterase [Mycoplasma ovipneumoniae 14811]', 'gi|594020691|ref|EXU60798.1|', '0.0e+00', '90.13', '99.95', '3397']	Lipase_GDSL;Lipase_GDSL_2	--	Lipase_GDSL domain-containing protein
GE000241	COG0286|type I restriction-modification system	[V]: Defense mechanisms	Molecular Function: DNA binding (GO:0003677); Biological Process: DNA methylation (GO:0006306); Molecular Function: N-methyltransferase activity (GO:0008170)	--	['GE000241', 'restriction endonuclease subunit M [Mycoplasma ovipneumoniae]', 'gi|498007058|ref|WP_010321214.1|', '0.0e+00', '91.34', '100.00', '1212']	N6_Mtase	Restriction enzyme BgcI subunit alpha	Putative type II DNA modification enzyme: methyltransferase
GE000242	--	--	--	--	['GE000242', 'hypothetical protein [Mycoplasma hyopneumoniae]', 'gi|1174062951|ref|WP_081420842.1|', '3.6e-41', '54.24', '85.37', '177']	Methylase_S	--	Restriction endonuclease
GE000243	--	--	--	--	['GE000243', 'hypothetical protein [Mycoplasma ovipneumoniae]', 'gi|763428890|ref|WP_044284540.1|', '4.0e-38', '90.48', '65.12', '166']	--	--	Uncharacterized protein
GE000244	--	--	--	--	['GE000244', 'hypothetical protein [Mycoplasma ovipneumoniae]', 'gi|1574179418|ref|WP_129643957.1|', '5.7e-143', '91.27', '100.00', '516']	--	--	Uncharacterized protein
GE000245	NOG66128|restriction endonuclease	[V]: Defense mechanisms	Molecular Function: endonuclease activity (GO:0004519); Biological Process: nucleic acid phosphodiester bond hydrolysis (GO:0090305)	--	['GE000245', 'LlaJI family restriction endonuclease [Mycoplasma ovipneumoniae]', 'gi|1060088218|ref|WP_069097459.1|', '3.2e-266', '96.88', '99.38', '926']	RE_LlaJI	--	Type II restriction modification system endonuclease
GE000246	COG4127|restriction endonuclease	[V]: Defense mechanisms	Molecular Function: endonuclease activity (GO:0004519); Molecular Function: ATP binding (GO:0005524); Molecular Function: ATPase activity (GO:0016887); Biological Process: nucleic acid phosphodiester bond hydrolysis (GO:0090305)	--	['GE000246', 'hypothetical protein [Mycoplasma ovipneumoniae]', 'gi|1060091101|ref|WP_069099913.1|', '6.8e-264', '94.47', '100.00', '918']	AAA_5	Type-2 restriction enzyme BsuMI component YdiS	Type II restriction modification system endonuclease
GE000247	--	--	--	--	['GE000247', 'Hypothetical protein, predicted transmembrane protein [Mycoplasma ovipneumoniae 14811]', 'gi|594021024|ref|EXU61108.1|', '4.5e-19', '78.57', '96.83', '102']	--	--	Uncharacterized protein
GE000248	NOG77905|Immunoglobulin A1 protease	[O]: Posttranslational modification, protein turnover, chaperones	Molecular Function: metalloendopeptidase activity (GO:0004222); Cellular Component: extracellular region (GO:0005576); Cellular Component: cell wall (GO:0005618); Biological Process: proteolysis (GO:0006508); Molecular Function: zinc ion binding (GO:0008270); Cellular Component: integral component of membrane (GO:0016021)	K01390|IgA-specific metalloendopeptidase	['GE000248', 'hypothetical protein [Mycoplasma ovipneumoniae]', 'gi|763428479|ref|WP_044284154.1|', '0.0e+00', '92.57', '100.00', '2298']	Peptidase_M26_C;Peptidase_M26_N;Glug	Immunoglobulin A1 protease	IgA1 peptidase
GE000249	NOG77905|Immunoglobulin A1 protease	[O]: Posttranslational modification, protein turnover, chaperones	Molecular Function: metalloendopeptidase activity (GO:0004222); Cellular Component: extracellular region (GO:0005576); Cellular Component: cell wall (GO:0005618); Biological Process: proteolysis (GO:0006508); Molecular Function: zinc ion binding (GO:0008270); Cellular Component: integral component of membrane (GO:0016021)	K01390|IgA-specific metalloendopeptidase	['GE000249', 'peptidase [Mycoplasma ovipneumoniae]', 'gi|1574179427|ref|WP_129643966.1|', '0.0e+00', '86.53', '100.00', '2221']	Peptidase_M26_C;Peptidase_M26_N;Glug	Immunoglobulin A1 protease	Immunoglobulin A1 protease
GE000250	--	--	Molecular Function: ribulose-phosphate 3-epimerase activity (GO:0004750); Biological Process: carbohydrate metabolic process (GO:0005975)	K01783|ribulose-phosphate 3-epimerase	['GE000250', 'ribulose-phosphate 3-epimerase [Mycoplasma ovipneumoniae]', 'gi|763430298|ref|WP_044285929.1|', '1.6e-116', '96.38', '100.00', '427']	Ribul_P_3_epim	--	Ribulose-phosphate 3-epimerase
GE000251	--	--	Cellular Component: integral component of membrane (GO:0016021)	--	['GE000251', 'hypothetical protein [Mycoplasma ovipneumoniae]', 'gi|1574179431|ref|WP_129643970.1|', '3.7e-102', '99.03', '100.00', '380']	--	--	Uncharacterized protein
GE000252	--	--	Cellular Component: integral component of membrane (GO:0016021)	--	['GE000252', 'MULTISPECIES: hypothetical protein [Mycoplasma]', 'gi|1060090338|ref|WP_069099252.1|', '3.7e-92', '97.30', '100.00', '347']	--	--	Uncharacterized protein
GE000253	--	--	Cellular Component: integral component of membrane (GO:0016021)	--	['GE000253', 'hypothetical protein [Mycoplasma ovipneumoniae]', 'gi|763430301|ref|WP_044285932.1|', '1.1e-46', '99.04', '100.00', '194']	--	--	Uncharacterized protein
GE000254	--	--	Molecular Function: protein-N(PI)-phosphohistidine-sugar phosphotransferase activity (GO:0008982); Biological Process: carbohydrate transmembrane transport (GO:0034219); Molecular Function: D-glucosamine PTS permease activity (GO:0103111)	K02821|ascorbate PTS system EIIA or EIIAB component	['GE000254', 'MULTISPECIES: PTS sugar transporter subunit IIA [Mycoplasma]', 'gi|1060090340|ref|WP_069099254.1|', '7.1e-79', '98.68', '100.00', '302']	PTS_EIIA_2	--	Phosphotransferase system PTS, IIA component
GE000255	--	--	Molecular Function: protein-N(PI)-phosphohistidine-sugar phosphotransferase activity (GO:0008982); Biological Process: phosphoenolpyruvate-dependent sugar phosphotransferase system (GO:0009401); Biological Process: carbohydrate transmembrane transport (GO:0034219); Molecular Function: D-glucosamine PTS permease activity (GO:0103111)	K02822|ascorbate PTS system EIIB component	['GE000255', 'MULTISPECIES: PTS sugar transporter subunit IIB [Mycoplasma]', 'gi|498007045|ref|WP_010321201.1|', '3.0e-40', '100.00', '100.00', '173']	PTS_IIB	--	PTS system galactitol-specific enzyme IIB component
GE000256	COG3037|PTS system ascorbate-specific transporter subunit IIC	[G]: Carbohydrate transport and metabolism	Molecular Function: protein-N(PI)-phosphohistidine-sugar phosphotransferase activity (GO:0008982); Biological Process: phosphoenolpyruvate-dependent sugar phosphotransferase system (GO:0009401); Cellular Component: integral component of membrane (GO:0016021); Biological Process: carbohydrate transmembrane transport (GO:0034219); Molecular Function: D-glucosamine PTS permease activity (GO:0103111)	K03475|ascorbate PTS system EIIC component	['GE000256', 'PTS sugar transporter subunit IIC [Mycoplasma ovipneumoniae]', 'gi|763430303|ref|WP_044285934.1|', '4.5e-271', '99.01', '100.00', '942']	EIIC-GAT	Ascorbate-specific PTS system EIIC component	Ascorbate-specific PTS system EIIC component
GE000257	COG0021|Transketolase	[G]: Carbohydrate transport and metabolism	Molecular Function: transketolase activity (GO:0004802); Biological Process: metabolic process (GO:0008152); Molecular Function: metal ion binding (GO:0046872)	K00615|transketolase	['GE000257', 'transketolase [Mycoplasma ovipneumoniae]', 'gi|763430304|ref|WP_044285935.1|', '0.0e+00', '95.05', '100.00', '1231']	Transketolase_N;Transket_pyr;TPP_enzyme_C;DXP_synthase_N	Transketolase	Transketolase
GE000258	--	--	--	--	['GE000258', 'hypothetical protein [Mycoplasma ovipneumoniae]', 'gi|1060090980|ref|WP_069099792.1|', '2.9e-18', '66.25', '98.77', '100']	--	--	Uncharacterized protein
GE000259	--	--	Cellular Component: integral component of membrane (GO:0016021)	--	['GE000259', 'hypothetical protein [Mycoplasma ovipneumoniae]', 'gi|498007041|ref|WP_010321197.1|', '8.6e-72', '98.71', '100.00', '278']	MpPF26	--	Uncharacterized protein
GE000260	--	--	Cellular Component: integral component of membrane (GO:0016021)	--	['GE000260', 'MULTISPECIES: hypothetical protein [Mycoplasma]', 'gi|1060090285|ref|WP_069099199.1|', '1.2e-191', '94.42', '100.00', '678']	--	--	Uncharacterized protein
GE000261	--	--	Cellular Component: integral component of membrane (GO:0016021)	--	['GE000261', 'hypothetical protein [Mycoplasma ovipneumoniae]', 'gi|1060090969|ref|WP_069099781.1|', '1.2e-172', '89.78', '100.00', '615']	--	--	Uncharacterized protein
GE000262	COG0270|Cytosine-specific methyltransferase	[L]: Replication, recombination and repair	Molecular Function: methyltransferase activity (GO:0008168); Biological Process: DNA restriction-modification system (GO:0009307); Biological Process: methylation (GO:0032259)	K00558|DNA (cytosine-5)-methyltransferase 1	['GE000262', 'CpG DNA methylase [Mycoplasma mycoides]', 'gi|1531919685|ref|WP_124983459.1|', '1.3e-209', '95.21', '100.00', '738']	DNA_methylase	Modification methylase ScrFIB	Cytosine-specific DNA methyltransferase/Type II site-specific deoxyribonuclease
GE000263	--	--	--	--	['GE000263', 'DUF262 domain-containing protein [Mycoplasma ovipneumoniae]', 'gi|763430309|ref|WP_044285940.1|', '0.0e+00', '93.56', '100.00', '1698']	DUF262;DUF1524	--	Uncharacterized protein
GE000264	COG0260|Presumably involved in the processing and regular turnover of intracellular proteins. Catalyzes the removal of unsubstituted N-terminal amino acids from various peptides (By similarity)	[E]: Amino acid transport and metabolism	Molecular Function: aminopeptidase activity (GO:0004177); Cellular Component: cytoplasm (GO:0005737); Biological Process: proteolysis (GO:0006508); Molecular Function: metalloexopeptidase activity (GO:0008235); Molecular Function: manganese ion binding (GO:0030145)	K01255|leucyl aminopeptidase	['GE000264', 'leucyl aminopeptidase [Mycoplasma ovipneumoniae]', 'gi|763430311|ref|WP_044285942.1|', '5.9e-254', '99.78', '100.00', '885']	Peptidase_M17	Probable cytosol aminopeptidase	Cytosol aminopeptidase
GE000265	COG0220|Catalyzes the formation of N(7)-methylguanine at position 46 (m7G46) in tRNA (By similarity)	[R]: General function prediction only	Biological Process: tRNA modification (GO:0006400); Molecular Function: tRNA (guanine-N7-)-methyltransferase activity (GO:0008176); Biological Process: RNA (guanine-N7)-methylation (GO:0036265)	K03439|tRNA (guanine-N7-)-methyltransferase	['GE000265', 'tRNA (guanosine(46)-N7)-methyltransferase TrmB [Mycoplasma ovipneumoniae]', 'gi|763428497|ref|WP_044284171.1|', '4.6e-110', '98.51', '100.00', '406']	Methyltransf_4	tRNA (guanine-N(7)-)-methyltransferase	tRNA (guanine-N(7)-)-methyltransferase
GE000266	--	--	Cellular Component: integral component of membrane (GO:0016021)	--	['GE000266', 'hypothetical protein [Mycoplasma ovipneumoniae]', 'gi|1574179474|ref|WP_129644013.1|', '1.8e-78', '93.88', '100.00', '302']	--	--	Uncharacterized protein
GE000267	NOG98129|(LipO)protein	[S]: Function unknown	--	--	['GE000267', 'hypothetical protein [Mycoplasma ovipneumoniae]', 'gi|1574179477|ref|WP_129644016.1|', '1.5e-171', '98.72', '100.00', '611']	--	--	Uncharacterized protein
GE000268	NOG103665|--	[S]: Function unknown	--	--	['GE000268', 'hypothetical protein [Mycoplasma ovipneumoniae]', 'gi|763428500|ref|WP_044284174.1|', '0.0e+00', '88.82', '100.00', '1125']	--	--	Uncharacterized protein
GE000269	COG1131|(ABC) transporter	[V]: Defense mechanisms	Molecular Function: ATP binding (GO:0005524); Molecular Function: ATPase activity (GO:0016887)	K01990|ABC-2 type transport system ATP-binding protein	['GE000269', 'ABC transporter ATP-binding protein [Mycoplasma ovipneumoniae]', 'gi|763430316|ref|WP_044285947.1|', '4.1e-129', '99.58', '100.00', '469']	ABC_tran;AAA_21	Putative ABC transporter ATP-binding protein MPN_334	ABC transporter ATP binding protein
GE000270	COG1277|(ABC) transporter	[R]: General function prediction only	Cellular Component: integral component of membrane (GO:0016021)	K01992|ABC-2 type transport system permease protein	['GE000270', 'ABC transporter permease [Mycoplasma ovipneumoniae]', 'gi|763430317|ref|WP_044285948.1|', '0.0e+00', '99.32', '100.00', '1115']	--	--	Uncharacterized protein
GE000271	--	--	Biological Process: carbohydrate metabolic process (GO:0005975); Molecular Function: oxidoreductase activity, acting on the CH-OH group of donors, NAD or NADP as acceptor (GO:0016616); Biological Process: oxidation-reduction process (GO:0055114)	K00016|L-lactate dehydrogenase	['GE000271', 'lactate dehydrogenase [Mycoplasma ovipneumoniae]', 'gi|763430318|ref|WP_044285949.1|', '5.5e-163', '97.70', '100.00', '582']	--	--	L-lactate dehydrogenase
GE000272	COG1080|General (non sugar-specific) component of the phosphoenolpyruvate-dependent sugar phosphotransferase system (sugar PTS). This major carbohydrate active-transport system catalyzes the phosphorylation of incoming sugar substrates concomitantly with their translocation across the cell membrane. Enzyme I transfers the phosphoryl group from phosphoenolpyruvate (PEP) to the phosphoryl carrier p…	[G]: Carbohydrate transport and metabolism	Cellular Component: cytoplasm (GO:0005737); Molecular Function: phosphoenolpyruvate-protein phosphotransferase activity (GO:0008965); Biological Process: phosphoenolpyruvate-dependent sugar phosphotransferase system (GO:0009401); Molecular Function: kinase activity (GO:0016301); Biological Process: phosphorylation (GO:0016310); Molecular Function: metal ion binding (GO:0046872)	K08483|phosphoenolpyruvate-protein phosphotransferase (PTS system enzyme I)	['GE000272', 'MULTISPECIES: phosphoenolpyruvate--protein phosphotransferase [Mycoplasma]', 'gi|1060090274|ref|WP_069099188.1|', '0.0e+00', '99.31', '100.00', '1093']	PEP-utilizers_C;PEP-utilizers;PEP-utilisers_N	Phosphoenolpyruvate-protein phosphotransferase	Phosphoenolpyruvate-protein phosphotransferase
GE000273	--	--	Cellular Component: membrane (GO:0016020)	--	['GE000273', 'hypothetical protein [Mycoplasma ovipneumoniae]', 'gi|763430320|ref|WP_044285951.1|', '1.5e-71', '100.00', '100.00', '278']	--	--	Uncharacterized protein
GE000274	COG0171|nh(3)-dependent nad( ) synthetase	[H]: Coenzyme transport and metabolism	Molecular Function: NAD+ synthase (glutamine-hydrolyzing) activity (GO:0003952); Molecular Function: ATP binding (GO:0005524); Molecular Function: NAD+ synthase activity (GO:0008795); Biological Process: NAD biosynthetic process (GO:0009435); Cellular Component: integral component of membrane (GO:0016021)	K01916|NAD+ synthase	['GE000274', 'NAD(+) synthase [Mycoplasma ovipneumoniae]', 'gi|763430321|ref|WP_044285952.1|', '5.8e-131', '96.75', '100.00', '476']	NAD_synthase	NH(3)-dependent NAD(+) synthetase	NH(3)-dependent NAD(+) synthetase
GE000275	COG0217|transcriptional regulatory protein	[K]: Transcription	Molecular Function: DNA binding (GO:0003677); Cellular Component: cytoplasm (GO:0005737); Biological Process: regulation of transcription, DNA-templated (GO:0006355)	--	['GE000275', 'YebC/PmpR family DNA-binding transcriptional regulator [Mycoplasma ovipneumoniae]', 'gi|763430322|ref|WP_044285953.1|', '6.4e-130', '99.59', '100.00', '472']	Transcrip_reg	Probable transcriptional regulatory protein mhp472	Probable transcriptional regulatory protein NCTC10151_00346
GE000276	--	--	Cellular Component: membrane (GO:0016020)	--	['GE000276', 'Uncharacterised protein [Mycoplasma ovipneumoniae]', 'gi|1563801523|ref|VEU71363.1|', '2.5e-250', '85.85', '100.00', '874']	--	--	Uncharacterized protein
GE000277	NOG170056|--	[S]: Function unknown	Cellular Component: integral component of membrane (GO:0016021)	--	['GE000277', 'MULTISPECIES: DUF3899 domain-containing protein [Mycoplasma]', 'gi|1531919699|ref|WP_124983472.1|', '1.1e-65', '99.30', '100.00', '258']	DUF3899	--	DUF3899 domain-containing protein
GE000278	NOG138612|--	[S]: Function unknown	Cellular Component: integral component of membrane (GO:0016021)	--	['GE000278', 'Uncharacterised protein [Mycoplasma ovipneumoniae]', 'gi|1563801525|ref|VEU71367.1|', '9.3e-136', '96.54', '99.66', '492']	--	--	Uncharacterized protein
GE000279	COG0482|Catalyzes the 2-thiolation of uridine at the wobble position (U34) of tRNA, leading to the formation of s(2)U34 (By similarity)	[J]: Translation, ribosomal structure and biogenesis	Molecular Function: tRNA binding (GO:0000049); Molecular Function: ATP binding (GO:0005524); Cellular Component: cytoplasm (GO:0005737); Biological Process: tRNA modification (GO:0006400); Molecular Function: methyltransferase activity (GO:0008168); Molecular Function: sulfurtransferase activity (GO:0016783); Biological Process: methylation (GO:0032259)	K00566|tRNA-uridine 2-sulfurtransferase	['GE000279', 'MULTISPECIES: tRNA 2-thiouridine(34) synthase MnmA [Mycoplasma]', 'gi|1060090549|ref|WP_069099463.1|', '2.9e-214', '99.19', '100.00', '753']	tRNA_Me_trans;NAD_synthase;ThiI	tRNA-specific 2-thiouridylase MnmA	tRNA-specific 2-thiouridylase MnmA
GE000280	COG1881|phospholipid-binding protein	[S]: Function unknown	--	--	['GE000280', 'MULTISPECIES: YbhB/YbcL family Raf kinase inhibitor-like protein [Mycoplasma]', 'gi|1060090548|ref|WP_069099462.1|', '1.7e-236', '99.02', '100.00', '827']	PBP	--	Phospholipid-binding protein
GE000281	NOG151524|--	[S]: Function unknown	--	--	['GE000281', 'hypothetical protein [Mycoplasma ovipneumoniae]', 'gi|1574179507|ref|WP_129644046.1|', '1.0e-214', '78.06', '100.00', '755']	--	--	Uncharacterized protein
GE000282	NOG156046|--	[S]: Function unknown	--	--	['GE000282', 'hypothetical protein [Mycoplasma ovipneumoniae]', 'gi|1574179510|ref|WP_129644049.1|', '8.5e-92', '96.59', '100.00', '345']	--	--	Uncharacterized protein
GE000283	COG0561|,hydrolase	[R]: General function prediction only	Molecular Function: hydrolase activity (GO:0016787)	--	['GE000283', 'Hypothetical protein, predicted Cof-like hydrolase [Mycoplasma ovipneumoniae 14811]', 'gi|594021020|ref|EXU61104.1|', '1.5e-160', '96.98', '100.00', '574']	Hydrolase_3;S6PP	Putative phosphatase MG265	Uncharacterized protein
GE000284	COG0235|Class II aldolase adducin	[G]: Carbohydrate transport and metabolism	Molecular Function: L-ribulose-phosphate 4-epimerase activity (GO:0008742)	K03077|L-ribulose-5-phosphate 4-epimerase	['GE000284', 'L-ribulose-5-phosphate 4-epimerase [Mycoplasma ovipneumoniae]', 'gi|763430329|ref|WP_044285960.1|', '2.1e-133', '100.00', '100.00', '484']	Aldolase_II	Probable L-ribulose-5-phosphate 4-epimerase UlaF	Sugar isomerase SGAE
GE000285	COG3623|L-xylulose 5-phosphate 3-epimerase	[G]: Carbohydrate transport and metabolism	Biological Process: carbohydrate metabolic process (GO:0005975); Molecular Function: intramolecular oxidoreductase activity, interconverting aldoses and ketoses (GO:0016861)	K03079|L-ribulose-5-phosphate 3-epimerase	['GE000285', 'L-ribulose-5-phosphate 3-epimerase [Mycoplasma ovipneumoniae]', 'gi|1172336162|ref|WP_080719439.1|', '2.9e-161', '98.66', '100.00', '577']	AP_endonuc_2	Probable L-ribulose-5-phosphate 3-epimerase UlaE	Hexulose-6-phosphate isomerase (HUMPI)
GE000286	COG0269|synthase	[G]: Carbohydrate transport and metabolism	Molecular Function: orotidine-5'-phosphate decarboxylase activity (GO:0004590); Biological Process: 'de novo' pyrimidine nucleobase biosynthetic process (GO:0006207); Molecular Function: 3-dehydro-L-gulonate-6-phosphate decarboxylase activity (GO:0033982)	K03078|3-dehydro-L-gulonate-6-phosphate decarboxylase	['GE000286', '3-dehydro-L-gulonate-6-phosphate decarboxylase [Mycoplasma ovipneumoniae]', 'gi|1574179521|ref|WP_129644060.1|', '9.3e-120', '98.65', '100.00', '438']	OMPdecase	Probable 3-keto-L-gulonate-6-phosphate decarboxylase	Probable 3-keto-L-gulonate-6-phosphate decarboxylase
GE000287	--	--	--	--	['GE000287', 'Uncharacterised protein [Mycoplasma ovipneumoniae]', 'gi|1563801534|ref|VEU71385.1|', '1.3e-08', '84.62', '100.00', '67']	--	--	Uncharacterized protein
GE000288	NOG123665|(Lipo)protein	[R]: General function prediction only	--	--	['GE000288', 'hypothetical protein [Mycoplasma ovipneumoniae]', 'gi|763430332|ref|WP_044285963.1|', '0.0e+00', '99.04', '100.00', '1869']	--	--	Uncharacterized protein
GE000289	COG0601|ABC transporter (permease)	[P]: Inorganic ion transport and metabolism	Cellular Component: plasma membrane (GO:0005886); Biological Process: transport (GO:0006810); Cellular Component: integral component of membrane (GO:0016021)	K15581|oligopeptide transport system permease protein	['GE000289', 'ABC transporter permease [Mycoplasma ovipneumoniae]', 'gi|763430333|ref|WP_044285964.1|', '2.4e-183', '100.00', '100.00', '650']	BPD_transp_1	Oligopeptide transport system permease protein OppB	Oligopeptide ABC transporter, permease protein
GE000290	COG1173|ABC transporter (Permease	[P]: Inorganic ion transport and metabolism	Cellular Component: plasma membrane (GO:0005886); Biological Process: transport (GO:0006810); Cellular Component: integral component of membrane (GO:0016021)	K15582|oligopeptide transport system permease protein	['GE000290', 'ABC transporter permease [Mycoplasma ovipneumoniae]', 'gi|763428521|ref|WP_044284194.1|', '1.6e-199', '99.74', '100.00', '704']	BPD_transp_1;OppC_N	Oligopeptide transport system permease protein OppC	Oligopeptide ABC transporter system, permease protein (OppC)
GE000291	COG0444|(ABC) transporter	--	Molecular Function: ATP binding (GO:0005524); Biological Process: peptide transport (GO:0015833); Molecular Function: ATPase activity (GO:0016887)	K15583|oligopeptide transport system ATP-binding protein	['GE000291', 'ABC transporter ATP-binding protein [Mycoplasma ovipneumoniae]', 'gi|763430335|ref|WP_044285966.1|', '4.9e-192', '98.55', '100.00', '679']	ABC_tran;oligo_HPY	Oligopeptide transport ATP-binding protein OppD	Oligopeptide ABC transporter, ATP-binding protein (OppD)
GE000292	COG4608|(ABC) transporter	[E]: Amino acid transport and metabolism	Molecular Function: ATP binding (GO:0005524); Biological Process: peptide transport (GO:0015833); Molecular Function: ATPase activity (GO:0016887)	K10823|oligopeptide transport system ATP-binding protein	['GE000292', 'MULTISPECIES: ATP-binding cassette domain-containing protein [Mycoplasma]', 'gi|1060090538|ref|WP_069099452.1|', '0.0e+00', '97.68', '100.00', '1446']	ABC_tran;oligo_HPY	Oligopeptide transport ATP-binding protein OppF	Oligopeptide ABC transporter, ATP-binding protein (OppF)
GE000293	COG0508|Dehydrogenase	[C]: Energy production and conversion	Molecular Function: dihydrolipoyllysine-residue acetyltransferase activity (GO:0004742); Biological Process: metabolic process (GO:0008152)	K00627|pyruvate dehydrogenase E2 component (dihydrolipoamide acetyltransferase)	['GE000293', 'MULTISPECIES: dihydrolipoamide acetyltransferase [Mycoplasma]', 'gi|1060090537|ref|WP_069099451.1|', '1.9e-150', '99.68', '100.00', '541']	2-oxoacid_dh	Dihydrolipoyllysine-residue acetyltransferase component of pyruvate dehydrogenase complex	Dihydrolipoamide acetyltransferase component of pyruvate deshydrogenase complex
GE000294	COG1249|dihydrolipoyl dehydrogenase	[C]: Energy production and conversion	Molecular Function: dihydrolipoyl dehydrogenase activity (GO:0004148); Cellular Component: cell (GO:0005623); Biological Process: cell redox homeostasis (GO:0045454); Molecular Function: flavin adenine dinucleotide binding (GO:0050660); Biological Process: oxidation-reduction process (GO:0055114)	K00382|dihydrolipoamide dehydrogenase	['GE000294', 'dihydrolipoyl dehydrogenase [Mycoplasma ovipneumoniae]', 'gi|763430338|ref|WP_044285969.1|', '0.0e+00', '99.51', '100.00', '1129']	Pyr_redox_2;Pyr_redox_dim;Biotin_lipoyl;Pyr_redox;Pyr_redox_3;Biotin_lipoyl_2;GIDA;FAD_oxidored;FAD_binding_2;FAD_binding_3;NAD_binding_8;3HCDH_N	Dihydrolipoyl dehydrogenase	Dihydrolipoyl dehydrogenase
GE000295	--	--	Cellular Component: integral component of membrane (GO:0016021)	--	['GE000295', 'hypothetical protein [Mycoplasma ovipneumoniae]', 'gi|1574179544|ref|WP_129644083.1|', '0.0e+00', '92.01', '94.97', '1715']	--	--	Uncharacterized protein
GE000296	--	--	Cellular Component: integral component of membrane (GO:0016021)	--	['GE000296', 'MULTISPECIES: hypothetical protein [Mycoplasma]', 'gi|1132290313|ref|WP_075949636.1|', '0.0e+00', '81.07', '100.00', '1445']	--	--	Uncharacterized protein
GE000297	NOG45260|--	[S]: Function unknown	Cellular Component: integral component of membrane (GO:0016021); Molecular Function: hydrolase activity, acting on ester bonds (GO:0016788)	--	['GE000297', 'MULTISPECIES: SGNH/GDSL hydrolase family protein [Mycoplasma]', 'gi|1173599301|ref|WP_081311150.1|', '0.0e+00', '94.51', '100.00', '3605']	Lipase_GDSL_2;Lipase_GDSL	--	SGNH_hydro domain-containing protein
GE000298	COG0561|,hydrolase	[R]: General function prediction only	Molecular Function: hydrolase activity (GO:0016787)	--	['GE000298', 'Cof-type HAD-IIB family hydrolase [Mycoplasma ovipneumoniae]', 'gi|763430341|ref|WP_044285972.1|', '1.7e-172', '99.35', '100.00', '614']	Hydrolase_3;S6PP;HAD	Putative phosphatase MPN_427	Uncharacterized protein
GE000299	COG1713|Metal Dependent Phosphohydrolase	[H]: Coenzyme transport and metabolism	Molecular Function: nicotinate-nucleotide adenylyltransferase activity (GO:0004515); Molecular Function: ATP binding (GO:0005524); Biological Process: NAD biosynthetic process (GO:0009435)	K00969|nicotinate-nucleotide adenylyltransferase	['GE000299', 'nicotinate-nucleotide adenylyltransferase [Mycoplasma ovipneumoniae]', 'gi|763430342|ref|WP_044285973.1|', '1.3e-200', '97.78', '100.00', '708']	CTP_transf_like;HD	Uncharacterized protein MG240	Probable nicotinate-nucleotide adenylyltransferase
GE000300	--	--	Molecular Function: methylthioadenosine nucleosidase activity (GO:0008930); Biological Process: nucleoside metabolic process (GO:0009116); Cellular Component: membrane (GO:0016020)	K01243|adenosylhomocysteine nucleosidase	['GE000300', '5&apos;-methylthioadenosine nucleosidase [Mycoplasma ovipneumoniae]', 'gi|1060087428|ref|WP_069096868.1|', '4.3e-117', '97.72', '100.00', '429']	PNP_UDP_1	--	5-methylthioadenosinenucleosidase/S-adenosylhomocystein nucleosidase
GE000301	NOG03123|--	[S]: Function unknown	--	--	['GE000301', 'putative immunoglobulin-blocking virulence protein [Mycoplasma ovipneumoniae]', 'gi|918062907|ref|WP_052328379.1|', '0.0e+00', '96.13', '100.00', '1204']	--	Uncharacterized protein UU046	Uncharacterized protein
GE000302	NOG14248|(LipO)protein	[S]: Function unknown	--	--	['GE000302', 'hypothetical protein [Mycoplasma ovipneumoniae]', 'gi|1574179572|ref|WP_129644111.1|', '0.0e+00', '91.10', '100.00', '1408']	DUF31	--	Membrane-associated lipoprotein
GE000303	--	--	--	--	['GE000303', 'Uncharacterised protein [Mycoplasma ovipneumoniae]', 'gi|1563801555|ref|VEU71427.1|', '9.3e-21', '98.18', '100.00', '107']	--	--	Uncharacterized protein
GE000304	COG0395|Binding-protein-dependent transport systems inner membrane component	[G]: Carbohydrate transport and metabolism	Cellular Component: plasma membrane (GO:0005886); Biological Process: transport (GO:0006810); Cellular Component: integral component of membrane (GO:0016021)	K02026|multiple sugar transport system permease protein	['GE000304', 'MULTISPECIES: carbohydrate ABC transporter permease [Mycoplasma]', 'gi|763430346|ref|WP_044285977.1|', '9.5e-174', '100.00', '100.00', '618']	BPD_transp_1	Probable ABC transporter permease protein MG189	Inner membrane ABC transporter permease protein ycjP
GE000305	COG1175|binding-protein-dependent transport systems inner membrane Component	[P]: Inorganic ion transport and metabolism	Cellular Component: plasma membrane (GO:0005886); Biological Process: transport (GO:0006810); Cellular Component: integral component of membrane (GO:0016021)	K02025|multiple sugar transport system permease protein	['GE000305', 'MULTISPECIES: sugar ABC transporter permease [Mycoplasma]', 'gi|763428533|ref|WP_044284206.1|', '8.7e-178', '99.40', '100.00', '632']	--	Probable ABC transporter permease protein MG188 homolog	sn-glycerol-3-phosphate transport system permease protein ugpA
GE000306	COG3839|(ABC) transporter	[G]: Carbohydrate transport and metabolism	Molecular Function: ATP binding (GO:0005524); Molecular Function: ATPase activity, coupled to transmembrane movement of substances (GO:0016820); Molecular Function: ATPase activity (GO:0016887); Cellular Component: ATP-binding cassette (ABC) transporter complex (GO:0043190); Biological Process: transmembrane transport (GO:0055085)	K10112|multiple sugar transport system ATP-binding protein	['GE000306', 'MULTISPECIES: ATP-binding cassette domain-containing protein [Mycoplasma]', 'gi|1060090535|ref|WP_069099449.1|', '0.0e+00', '97.12', '99.18', '1313']	ABC_tran;AAA_29;TOBE_2	Putative ABC transporter ATP-binding protein MG187 homolog	ABC transporter ATP-binding protein
GE000307	COG1525|nuclease	[L]: Replication, recombination and repair	--	--	['GE000307', 'hypothetical protein [Mycoplasma ovipneumoniae]', 'gi|1574179578|ref|WP_129644117.1|', '2.1e-165', '93.61', '98.12', '590']	--	Uncharacterized lipoprotein MG186 homolog	Uncharacterized lipoprotein MG186 homolog
GE000308	NOG122350|(Lipo)protein	[S]: Function unknown	Cellular Component: integral component of membrane (GO:0016021)	--	['GE000308', 'lipoprotein [Mycoplasma ovipneumoniae]', 'gi|763428536|ref|WP_044284209.1|', '0.0e+00', '96.90', '100.00', '1331']	Lipoprotein_X;Lipoprotein_10	Uncharacterized lipoprotein MG185	Uncharacterized protein
GE000309	--	--	--	--	['GE000309', 'hypothetical protein [Mycoplasma ovipneumoniae]', 'gi|763428537|ref|WP_044284210.1|', '0.0e+00', '96.16', '100.00', '1370']	Lipoprotein_X;Lipoprotein_10	Uncharacterized lipoprotein MG185	Uncharacterized protein
GE000310	NOG129233|lipoprotein	[R]: General function prediction only	--	--	['GE000310', 'MULTISPECIES: hypothetical protein [Mycoplasma]', 'gi|1060090531|ref|WP_069099445.1|', '0.0e+00', '98.61', '100.00', '1398']	Lipoprotein_10;Lipoprotein_X	Uncharacterized lipoprotein MG260	Uncharacterized lipoprotein MPN_097
GE000311	--	--	Molecular Function: DNA binding (GO:0003677); Molecular Function: DNA-directed DNA polymerase activity (GO:0003887); Biological Process: DNA replication (GO:0006260); Cellular Component: DNA polymerase III complex (GO:0009360); Biological Process: DNA biosynthetic process (GO:0071897)	K02340|DNA polymerase III subunit delta	['GE000311', 'DNA polymerase III subunit delta [Mycoplasma ovipneumoniae]', 'gi|763430353|ref|WP_044285984.1|', '1.0e-164', '98.71', '98.10', '588']	DNA_pol3_delta	--	DNA-directed DNA polymerase
GE000312	--	--	Cellular Component: integral component of membrane (GO:0016021)	--	['GE000312', 'hypothetical protein [Mycoplasma ovipneumoniae]', 'gi|1574179596|ref|WP_129644135.1|', '5.3e-77', '96.84', '100.00', '296']	--	--	Uncharacterized protein
GE000313	NOG06896|Transposase (IS4 family) protein	[L]: Replication, recombination and repair	--	--	['GE000313', 'IS1634 family transposase [Mycoplasma ovipneumoniae]', 'gi|1172301593|ref|WP_080684872.1|', '1.0e-308', '98.01', '100.00', '1067']	DDE_Tnp_1	--	ISMHp1-like transposase, IS1634 family
GE000314	COG3639|Phosphonate ABC transporter	[P]: Inorganic ion transport and metabolism	Cellular Component: plasma membrane (GO:0005886); Biological Process: transport (GO:0006810); Cellular Component: integral component of membrane (GO:0016021)	K02042|phosphonate transport system permease protein	['GE000314', 'ABC-type phosphate/phosphonate transport system, permease component [Mycoplasma ovipneumoniae]', 'gi|1563801565|ref|VEU71447.1|', '1.4e-297', '99.65', '100.00', '1030']	BPD_transp_1	ABC transport system permease protein p69	ABC-type phosphate/phosphonate transport system, permease component
GE000315	COG3638|(ABC) transporter	[P]: Inorganic ion transport and metabolism	Molecular Function: ATP binding (GO:0005524); Molecular Function: ATPase activity (GO:0016887)	K02041|phosphonate transport system ATP-binding protein	['GE000315', 'ATP-binding cassette domain-containing protein [Mycoplasma ovipneumoniae]', 'gi|763430357|ref|WP_044285988.1|', '3.9e-141', '99.62', '100.00', '510']	ABC_tran	Probable ABC transporter ATP-binding protein p29	Alkylphosphonate ABC transporter, ATP-binding component
GE000316	NOG123194|ABC TRANSPORTER, substrate-binding	[P]: Inorganic ion transport and metabolism	Molecular Function: transporter activity (GO:0005215); Biological Process: transport (GO:0006810); Cellular Component: membrane (GO:0016020)	K02044|phosphonate transport system substrate-binding protein	['GE000316', 'DNA repair protein [Mycoplasma ovipneumoniae]', 'gi|763430358|ref|WP_044285989.1|', '3.3e-243', '99.52', '100.00', '849']	Mycoplasma_p37	High affinity transport system protein p37	High affinity transport system protein
GE000317	COG0732|restriction modification system DNA specificity	[V]: Defense mechanisms	--	K01154|type I restriction enzyme, S subunit	['GE000317', 'restriction endonuclease subunit S [Mycoplasma ovipneumoniae]', 'gi|1172336165|ref|WP_080719442.1|', '9.4e-58', '99.17', '100.00', '231']	Methylase_S	--	Type I restriction modification DNA specificity domain
GE000318	COG0732|restriction modification system DNA specificity	[V]: Defense mechanisms	--	K01154|type I restriction enzyme, S subunit	['GE000318', 'Restriction endonuclease S subunits [Mycoplasma ovipneumoniae]', 'gi|1563801569|ref|VEU71455.1|', '1.4e-139', '92.36', '100.00', '505']	Methylase_S	--	Restriction endonuclease S subunits
GE000319	COG0554|Key enzyme in the regulation of glycerol uptake and metabolism (By similarity)	[C]: Energy production and conversion	Molecular Function: glycerol kinase activity (GO:0004370); Molecular Function: ATP binding (GO:0005524); Biological Process: glycerol-3-phosphate metabolic process (GO:0006072); Biological Process: phosphorylation (GO:0016310); Biological Process: glycerol catabolic process (GO:0019563)	K00864|glycerol kinase	['GE000319', 'glycerol kinase [Mycoplasma ovipneumoniae]', 'gi|1574179608|ref|WP_129644147.1|', '5.4e-296', '99.22', '100.00', '1025']	FGGY_N;FGGY_C	Glycerol kinase	Glycerol kinase
GE000320	COG0580|Channel that permits osmotically driven movement of water in both directions. It is involved in the osmoregulation and in the maintenance of cell turgor during volume expansion in rapidly growing cells. It mediates rapid entry or exit of water in response to abrupt changes in osmolarity (By similarity)	[G]: Carbohydrate transport and metabolism	Molecular Function: transporter activity (GO:0005215); Biological Process: transport (GO:0006810); Cellular Component: integral component of membrane (GO:0016021)	K02440|glycerol uptake facilitator protein	['GE000320', 'MULTISPECIES: aquaporin family protein [Mycoplasma]', 'gi|1060090521|ref|WP_069099435.1|', '3.8e-130', '99.18', '100.00', '473']	MIP	Probable glycerol uptake facilitator protein	Aquaglyceroporin
GE000321	COG5279|domain protein	[D]: Cell cycle control, cell division, chromosome partitioning	--	--	['GE000321', 'hypothetical protein [Mycoplasma ovipneumoniae]', 'gi|763430362|ref|WP_044285993.1|', '0.0e+00', '94.11', '100.00', '1195']	LRR_5;Transglut_core	--	TGc domain-containing protein
GE000322	COG0579|malate dehydrogenase (quinone)	[C]: Energy production and conversion	Molecular Function: sn-glycerol-3-phosphate:ubiquinone-8 oxidoreductase activity (GO:0052591); Biological Process: oxidation-reduction process (GO:0055114)	K00111|glycerol-3-phosphate dehydrogenase	['GE000322', 'type 2 glycerol-3-phosphate oxidase, partial [Mycoplasma ovipneumoniae]', 'gi|921305163|ref|WP_053240187.1|', '5.1e-211', '98.67', '99.73', '742']	DAO;Pyr_redox_2;Pyr_redox	Uncharacterized protein MG039	Glycerol-3-phosphate dehydrogenase
GE000323	--	--	Cellular Component: integral component of membrane (GO:0016021)	--	['GE000323', 'hypothetical protein [Mycoplasma ovipneumoniae]', 'gi|763430363|ref|WP_044285994.1|', '3.2e-54', '100.00', '100.00', '220']	--	--	Uncharacterized protein
GE000324	COG0441|Threonyl-trna synthetase	[J]: Translation, ribosomal structure and biogenesis	Molecular Function: threonine-tRNA ligase activity (GO:0004829); Molecular Function: ATP binding (GO:0005524); Cellular Component: cytoplasm (GO:0005737); Biological Process: threonyl-tRNA aminoacylation (GO:0006435); Molecular Function: metal ion binding (GO:0046872)	K01868|threonyl-tRNA synthetase	['GE000324', 'threonine--tRNA ligase [Mycoplasma ovipneumoniae]', 'gi|763430364|ref|WP_044285995.1|', '0.0e+00', '99.65', '100.00', '1155']	tRNA-synt_2b;HGTP_anticodon;tRNA_SAD	Threonine--tRNA ligase	Threonine--tRNA ligase
GE000325	COG0180|tryptophanyltRNA synthetase	[J]: Translation, ribosomal structure and biogenesis	Molecular Function: tryptophan-tRNA ligase activity (GO:0004830); Molecular Function: ATP binding (GO:0005524); Cellular Component: cytoplasm (GO:0005737); Biological Process: tryptophanyl-tRNA aminoacylation (GO:0006436)	K01867|tryptophanyl-tRNA synthetase	['GE000325', 'tryptophan--tRNA ligase [Mycoplasma ovipneumoniae]', 'gi|763430365|ref|WP_044285996.1|', '2.1e-176', '97.86', '100.00', '627']	tRNA-synt_1b	Tryptophan--tRNA ligase	Tryptophan--tRNA ligase
GE000326	NOG163650|pts system	[G]: Carbohydrate transport and metabolism	Cellular Component: plasma membrane (GO:0005886); Molecular Function: protein-N(PI)-phosphohistidine-sugar phosphotransferase activity (GO:0008982); Biological Process: phosphoenolpyruvate-dependent sugar phosphotransferase system (GO:0009401); Cellular Component: integral component of membrane (GO:0016021); Molecular Function: kinase activity (GO:0016301); Biological Process: phosphorylation (GO…	--	['GE000326', 'PTS glucose transporter subunit IIB [Mycoplasma ovipneumoniae]', 'gi|763428559|ref|WP_044284230.1|', '7.8e-57', '100.00', '100.00', '228']	PTS_EIIB	--	PTS system glucose-specific transporter subunit IIB
GE000327	COG1112|Helicase	[L]: Replication, recombination and repair	Molecular Function: ATP binding (GO:0005524)	--	['GE000327', 'ABC transporter ATP-binding protein [Mycoplasma ovipneumoniae]', 'gi|763430366|ref|WP_044285997.1|', '0.0e+00', '99.62', '100.00', '1961']	AAA_12;AAA_11	Uncharacterized ATP-dependent helicase MG140	ATP-binding protein
GE000328	COG1039|Endonuclease that specifically degrades the RNA of RNA- DNA hybrids (By similarity)	[L]: Replication, recombination and repair	Molecular Function: RNA binding (GO:0003723); Molecular Function: RNA-DNA hybrid ribonuclease activity (GO:0004523); Biological Process: RNA phosphodiester bond hydrolysis, endonucleolytic (GO:0090502)	K03470|ribonuclease HII	['GE000328', 'ribonuclease HIII [Mycoplasma ovipneumoniae]', 'gi|763430367|ref|WP_044285998.1|', '1.3e-133', '99.59', '100.00', '485']	RNase_HII	Ribonuclease HIII	Ribonuclease
GE000329	COG3763|UPF0154 protein	[S]: Function unknown	Cellular Component: membrane (GO:0016020)	K09976|uncharacterized protein	['GE000329', 'MULTISPECIES: YneF family protein [Mycoplasma]', 'gi|1172301573|ref|WP_080684852.1|', '4.5e-37', '100.00', '100.00', '162']	UPF0154	UPF0154 protein MMOB4450	Uncharacterized protein
GE000330	COG0696|Catalyzes the interconversion of 2-phosphoglycerate and 3-phosphoglycerate (By similarity)	[G]: Carbohydrate transport and metabolism	Cellular Component: cytoplasm (GO:0005737); Biological Process: glucose catabolic process (GO:0006007); Biological Process: glycolytic process (GO:0006096); Molecular Function: manganese ion binding (GO:0030145); Molecular Function: 2,3-bisphosphoglycerate-independent phosphoglycerate mutase activity (GO:0046537)	K15633|2,3-bisphosphoglycerate-independent phosphoglycerate mutase	['GE000330', 'MULTISPECIES: 2,3-bisphosphoglycerate-independent phosphoglycerate mutase [Mycoplasma]', 'gi|1060090486|ref|WP_069099400.1|', '1.9e-293', '99.60', '100.00', '1016']	Metalloenzyme;iPGM_N;Phosphodiest	2,3-bisphosphoglycerate-independent phosphoglycerate mutase	2,3-bisphosphoglycerate-independent phosphoglycerate mutase
GE000331	--	--	--	--	['GE000331', 'hypothetical protein [Mycoplasma ovipneumoniae]', 'gi|1574179647|ref|WP_129644186.1|', '3.2e-223', '90.11', '100.00', '783']	--	--	Uncharacterized protein
GE000332	NOG227816|Thioredoxin	[O]: Posttranslational modification, protein turnover, chaperones	Cellular Component: cell (GO:0005623); Biological Process: glycerol ether metabolic process (GO:0006662); Molecular Function: protein disulfide oxidoreductase activity (GO:0015035); Biological Process: cell redox homeostasis (GO:0045454); Biological Process: oxidation-reduction process (GO:0055114)	K03671|thioredoxin 1	['GE000332', 'thioredoxin [Mycoplasma ovipneumoniae]', 'gi|763430371|ref|WP_044286002.1|', '4.2e-57', '100.00', '100.00', '229']	Thioredoxin;Thioredoxin_2	--	Thioredoxin
GE000333	COG0442|Catalyzes the attachment of proline to tRNA(Pro) in a two-step reaction proline is first activated by ATP to form Pro- AMP and then transferred to the acceptor end of tRNA(Pro). As ProRS can inadvertently accommodate and process non-cognate amino acids such as alanine and cysteine, to avoid such errors it has two additional distinct editing activities against alanine. One activity is desi…	[J]: Translation, ribosomal structure and biogenesis	Molecular Function: proline-tRNA ligase activity (GO:0004827); Molecular Function: ATP binding (GO:0005524); Cellular Component: cytoplasm (GO:0005737); Biological Process: prolyl-tRNA aminoacylation (GO:0006433)	K01881|prolyl-tRNA synthetase	['GE000333', 'proline--tRNA ligase [Mycoplasma ovipneumoniae]', 'gi|763428582|ref|WP_044284252.1|', '5.4e-274', '98.96', '100.00', '952']	tRNA-synt_2b;ProRS-C_1;HGTP_anticodon	Proline--tRNA ligase	Proline--tRNA ligase
GE000334	NOG124653|--	[S]: Function unknown	Cellular Component: integral component of membrane (GO:0016021)	--	['GE000334', 'hypothetical protein [Mycoplasma ovipneumoniae]', 'gi|1574179653|ref|WP_129644192.1|', '2.3e-221', '90.65', '100.00', '777']	--	--	Uncharacterized protein
GE000335	COG2001|Cell division protein mraZ	[S]: Function unknown	Molecular Function: DNA binding (GO:0003677); Molecular Function: DNA-binding transcription factor activity (GO:0003700); Cellular Component: cytoplasm (GO:0005737); Biological Process: regulation of transcription, DNA-templated (GO:0006355); Cellular Component: nucleoid (GO:0009295); Biological Process: cell division (GO:0051301)	K03925|MraZ protein	['GE000335', 'MULTISPECIES: transcriptional regulator MraZ [Mycoplasma]', 'gi|763430374|ref|WP_044286005.1|', '4.2e-76', '100.00', '100.00', '293']	MraZ	Transcriptional regulator MraZ	Transcriptional regulator MraZ
GE000336	COG0275|Specifically methylates the N4 position of cytidine in position 1402 (C1402) of 16S rRNA (By similarity)	[M]: Cell wall/membrane/envelope biogenesis	Cellular Component: cytoplasm (GO:0005737); Biological Process: rRNA base methylation (GO:0070475); Molecular Function: rRNA (cytosine-N4-)-methyltransferase activity (GO:0071424)	K03438|16S rRNA (cytosine1402-N4)-methyltransferase	['GE000336', '16S rRNA (cytosine(1402)-N(4))-methyltransferase RsmH [Mycoplasma ovipneumoniae]', 'gi|763430375|ref|WP_044286006.1|', '1.6e-159', '100.00', '100.00', '571']	Methyltransf_5	Ribosomal RNA small subunit methyltransferase H	Ribosomal RNA small subunit methyltransferase H
GE000337	COG0206|Essential cell division protein that forms a contractile ring structure (Z ring) at the future cell division site. The regulation of the ring assembly controls the timing and the location of cell division. One of the functions of the FtsZ ring is to recruit other cell division proteins to the septum to produce a new cell wall between the dividing cells. Binds GTP and shows GTPase activity…	[D]: Cell cycle control, cell division, chromosome partitioning	Molecular Function: GTPase activity (GO:0003924); Molecular Function: GTP binding (GO:0005525); Cellular Component: cytoplasm (GO:0005737); Biological Process: cell cycle (GO:0007049); Cellular Component: integral component of membrane (GO:0016021); Biological Process: cell division (GO:0051301)	K03531|cell division protein FtsZ	['GE000337', 'cell division protein FtsZ [Mycoplasma ovipneumoniae]', 'gi|763430376|ref|WP_044286007.1|', '3.4e-171', '99.69', '100.00', '610']	Tubulin;FtsZ_C	--	Cell division protein FtsZ
GE000338	COG1488|Nicotinate phosphoribosyltransferase	[H]: Coenzyme transport and metabolism	Molecular Function: nicotinate-nucleotide diphosphorylase (carboxylating) activity (GO:0004514); Biological Process: NAD biosynthetic process (GO:0009435)	K00763|nicotinate phosphoribosyltransferase	['GE000338', 'nicotinate phosphoribosyltransferase [Mycoplasma ovipneumoniae]', 'gi|763430377|ref|WP_044286008.1|', '1.2e-187', '100.00', '100.00', '664']	--	--	Nicotinate phosphoribosyltransferase
GE000339	COG4123|Specifically methylates the adenine in position 37 of tRNA(1)(Val) (anticodon cmo5UAC) (By similarity)	[R]: General function prediction only	Molecular Function: nucleic acid binding (GO:0003676); Molecular Function: methyltransferase activity (GO:0008168); Biological Process: methylation (GO:0032259)	K15460|tRNA1Val (adenine37-N6)-methyltransferase	['GE000339', 'DUF890 domain-containing protein [Mycoplasma ovipneumoniae]', 'gi|763430378|ref|WP_044286009.1|', '9.4e-140', '99.22', '100.00', '505']	MTS;Methyltransf_15;Met_10;Methyltransf_23;Cons_hypoth95;PrmA;N6_Mtase;Methyltransf_10;Methyltransf_4	tRNA1(Val) (adenine(37)-N6)-methyltransferase	DNA methylase
GE000340	COG0143|Is required not only for elongation of protein synthesis but also for the initiation of all mRNA translation through initiator tRNA(fMet) aminoacylation (By similarity)	[J]: Translation, ribosomal structure and biogenesis	Molecular Function: methionine-tRNA ligase activity (GO:0004825); Molecular Function: ATP binding (GO:0005524); Cellular Component: cytoplasm (GO:0005737); Biological Process: methionyl-tRNA aminoacylation (GO:0006431); Cellular Component: integral component of membrane (GO:0016021)	K01874|methionyl-tRNA synthetase	['GE000340', 'methionine--tRNA ligase [Mycoplasma ovipneumoniae]', 'gi|1060088874|ref|WP_069098038.1|', '1.1e-293', '97.08', '100.00', '1017']	tRNA-synt_1g;tRNA-synt_1;tRNA-synt_1e	Methionine--tRNA ligase	Methionine--tRNA ligase
GE000341	--	--	Molecular Function: transporter activity (GO:0005215); Biological Process: transport (GO:0006810); Cellular Component: integral component of membrane (GO:0016021)	--	['GE000341', 'ECF transporter S component [Mycoplasma ovipneumoniae]', 'gi|1574179668|ref|WP_129644207.1|', '1.3e-130', '98.42', '100.00', '474']	ECF_trnsprt	--	Uncharacterized protein
GE000342	COG3557|UPF0374 protein	[J]: Translation, ribosomal structure and biogenesis	--	K07586|uncharacterized protein	['GE000342', 'DUF402 domain-containing protein [Mycoplasma ovipneumoniae]', 'gi|918062911|ref|WP_052328383.1|', '5.7e-102', '100.00', '100.00', '379']	DUF402	Cysteine--tRNA ligase	Protein of uncharacterized function (DUF402)
GE000343	COG0571|Digests double-stranded RNA. Involved in the processing of primary rRNA transcript to yield the immediate precursors to the large and small rRNAs (23S and 16S). Also processes some mRNAs, and tRNAs when they are encoded in the rRNA operon (By similarity)	[K]: Transcription	Molecular Function: ribonuclease III activity (GO:0004525); Cellular Component: cytoplasm (GO:0005737); Biological Process: rRNA processing (GO:0006364); Biological Process: mRNA processing (GO:0006397); Biological Process: tRNA processing (GO:0008033); Biological Process: rRNA catabolic process (GO:0016075); Molecular Function: rRNA binding (GO:0019843); Molecular Function: metal ion binding (GO…	K03685|ribonuclease III	['GE000343', 'ribonuclease III [Mycoplasma ovipneumoniae]', 'gi|763428575|ref|WP_044284245.1|', '2.2e-124', '99.56', '100.00', '454']	Ribonucleas_3_3;Ribonuclease_3;dsrm	Ribonuclease 3	Ribonuclease 3
GE000344	--	--	--	--	['GE000344', 'hypothetical protein [Mycoplasma ovipneumoniae]', 'gi|1574179671|ref|WP_129644210.1|', '9.2e-91', '97.09', '100.00', '342']	--	--	Uncharacterized protein
GE000345	NOG136571|--	[S]: Function unknown	Cellular Component: integral component of membrane (GO:0016021)	--	['GE000345', 'hypothetical protein [Mycoplasma ovipneumoniae]', 'gi|763428576|ref|WP_044284246.1|', '1.7e-303', '94.59', '99.11', '1050']	--	--	Uncharacterized protein
GE000346	COG0286|type I restriction-modification system	[V]: Defense mechanisms	Biological Process: DNA modification (GO:0006304); Molecular Function: methyltransferase activity (GO:0008168); Biological Process: methylation (GO:0032259)	K03427|type I restriction enzyme M protein	['GE000346', 'MULTISPECIES: type I restriction-modification system subunit M [Mycoplasma]', 'gi|1060090500|ref|WP_069099414.1|', '0.0e+00', '98.21', '100.00', '1630']	N6_Mtase;HsdM_N;UPF0020;Eco57I	Putative type I restriction enzyme MpnORFDP M protein	Probable type I restriction enzyme BthVORF4518P M protein
GE000347	COG0732|restriction modification system DNA specificity	[V]: Defense mechanisms	--	K01154|type I restriction enzyme, S subunit	['GE000347', 'restriction endonuclease subunit S [Mycoplasma ovipneumoniae]', 'gi|1173599168|ref|WP_081311017.1|', '3.3e-132', '90.08', '100.00', '480']	Methylase_S	Type-1 restriction enzyme EcoR124II specificity protein	Methylase_S domain-containing protein
GE000348	COG0732|restriction modification system DNA specificity	[V]: Defense mechanisms	--	K01154|type I restriction enzyme, S subunit	['GE000348', 'restriction endonuclease subunit S [Mycoplasma ovipneumoniae]', 'gi|1172336174|ref|WP_080719451.1|', '1.7e-54', '95.04', '100.00', '221']	Methylase_S	--	Type I restriction enzyme specificity protein MPN_089
GE000349	COG0610|Type I site-specific deoxyribonuclease	[V]: Defense mechanisms	Molecular Function: hydrolase activity (GO:0016787); Biological Process: nucleic acid metabolic process (GO:0090304)	K01153|type I restriction enzyme, R subunit	['GE000349', 'type I restriction endonuclease subunit R [Mycoplasma ovipneumoniae]', 'gi|763430384|ref|WP_044286015.1|', '0.0e+00', '97.13', '100.00', '1994']	SWI2_SNF2;ResIII;HSDR_N;DEAD	Type-1 restriction enzyme R protein	Type I restriction enzyme R Protein
GE000351	NOG170994|--	[S]: Function unknown	Cellular Component: integral component of membrane (GO:0016021)	--	['GE000351', 'hypothetical protein [Mycoplasma ovipneumoniae]', 'gi|763430386|ref|WP_044286017.1|', '0.0e+00', '93.90', '100.00', '1758']	--	--	Uncharacterized protein
GE000352	NOG148566|--	[S]: Function unknown	--	--	['GE000352', 'hypothetical protein [Mycoplasma ovipneumoniae]', 'gi|763430387|ref|WP_044286018.1|', '0.0e+00', '89.22', '100.00', '1757']	--	--	Uncharacterized protein
GE000353	--	--	--	--	['GE000353', 'hypothetical protein [Mycoplasma ovipneumoniae]', 'gi|1172336167|ref|WP_080719444.1|', '0.0e+00', '100.00', '100.00', '1211']	--	--	Uncharacterized protein
GE000354	--	--	Cellular Component: integral component of membrane (GO:0016021)	--	['GE000354', 'hypothetical protein [Mycoplasma ovipneumoniae]', 'gi|763430388|ref|WP_044286019.1|', '7.2e-28', '86.59', '95.35', '132']	--	--	Uncharacterized protein
GE000355	--	--	--	--	['GE000355', 'Hypothetical protein MOVI_3120 [Mycoplasma ovipneumoniae 14811]', 'gi|594021097|ref|EXU61179.1|', '0.0e+00', '90.32', '100.00', '1100']	--	--	Uncharacterized protein
GE000356	COG0637|HAD-superfamily hydrolase subfamily IA variant 3	[R]: General function prediction only	Molecular Function: magnesium ion binding (GO:0000287); Biological Process: carbohydrate metabolic process (GO:0005975); Molecular Function: beta-phosphoglucomutase activity (GO:0008801); Molecular Function: hydrolase activity (GO:0016787)	K01838|beta-phosphoglucomutase	['GE000356', 'beta-phosphoglucomutase [Mycoplasma ovipneumoniae]', 'gi|763428589|ref|WP_044284258.1|', '3.4e-114', '97.73', '100.00', '420']	HAD_2;Hydrolase	Beta-phosphoglucomutase	Beta-phosphoglucomutase
GE000357	COG1554|hydrolase family 65	[G]: Carbohydrate transport and metabolism	Molecular Function: catalytic activity (GO:0003824); Biological Process: carbohydrate metabolic process (GO:0005975); Molecular Function: carbohydrate binding (GO:0030246)	K04844|hypothetical glycosyl hydrolase	['GE000357', 'glycoside hydrolase family 65 protein [Mycoplasma ovipneumoniae]', 'gi|763430390|ref|WP_044286021.1|', '0.0e+00', '97.85', '100.00', '1548']	Glyco_hydro_65m;Glyco_hydro_65N;Glyco_hydro_65C	Kojibiose phosphorylase	Uncharacterized protein
GE000358	COG0366|alpha amylase, catalytic	[G]: Carbohydrate transport and metabolism	Molecular Function: alpha-amylase activity (GO:0004556); Biological Process: carbohydrate metabolic process (GO:0005975); Molecular Function: cation binding (GO:0043169)	--	['GE000358', 'sucrase-isomaltase [Mycoplasma ovipneumoniae]', 'gi|763430391|ref|WP_044286022.1|', '0.0e+00', '99.45', '100.00', '1122']	Alpha-amylase	Oligo-1,6-glucosidase	Alpha-amylase
GE000359	COG1523|Glycogen debranching enzyme	[G]: Carbohydrate transport and metabolism	Biological Process: carbohydrate metabolic process (GO:0005975); Molecular Function: pullulanase activity (GO:0051060)	K01200|pullulanase	['GE000359', 'pullulanase [Mycoplasma ovipneumoniae]', 'gi|921305166|ref|WP_053240190.1|', '0.0e+00', '99.10', '100.00', '1359']	CBM_48;Alpha-amylase	Pullulanase	Pullulanase
GE000360	NOG150894|--	[S]: Function unknown	Cellular Component: integral component of membrane (GO:0016021)	--	['GE000360', 'hypothetical protein [Mycoplasma ovipneumoniae]', 'gi|763428596|ref|WP_044284264.1|', '4.3e-73', '99.31', '100.00', '283']	--	--	Uncharacterized protein
GE000361	NOG128406|--	[S]: Function unknown	--	--	['GE000361', 'hypothetical protein [Mycoplasma ovipneumoniae]', 'gi|763430392|ref|WP_044286023.1|', '0.0e+00', '98.90', '100.00', '1584']	--	--	Uncharacterized protein
GE000362	NOG150619|--	[S]: Function unknown	Cellular Component: integral component of membrane (GO:0016021)	--	['GE000362', 'hypothetical protein [Mycoplasma ovipneumoniae]', 'gi|763430393|ref|WP_044286024.1|', '2.4e-71', '98.01', '100.00', '277']	--	--	Uncharacterized protein
GE000363	COG1175|binding-protein-dependent transport systems inner membrane Component	[P]: Inorganic ion transport and metabolism	Cellular Component: plasma membrane (GO:0005886); Biological Process: transport (GO:0006810); Cellular Component: integral component of membrane (GO:0016021)	K15771|arabinogalactan oligomer / maltooligosaccharide transport system permease protein	['GE000363', 'ABC transporter permease subunit [Mycoplasma ovipneumoniae]', 'gi|763430394|ref|WP_044286025.1|', '0.0e+00', '98.92', '100.00', '1788']	BPD_transp_1	Maltodextrin transport system permease protein MdxF	Maltose transport system permease protein malF
GE000364	COG3833|ABC transporter (permease)	[P]: Inorganic ion transport and metabolism	Cellular Component: plasma membrane (GO:0005886); Biological Process: transport (GO:0006810); Cellular Component: integral component of membrane (GO:0016021)	K15772|arabinogalactan oligomer / maltooligosaccharide transport system permease protein	['GE000364', 'ABC transporter permease subunit [Mycoplasma ovipneumoniae]', 'gi|498007305|ref|WP_010321461.1|', '4.0e-161', '99.36', '100.00', '576']	BPD_transp_1	Maltodextrin transport system permease protein MdxG	Maltodextrin ABC transporter permease protein
GE000365	COG3839|(ABC) transporter	[G]: Carbohydrate transport and metabolism	Molecular Function: ATP binding (GO:0005524); Molecular Function: ATPase activity, coupled to transmembrane movement of substances (GO:0016820); Molecular Function: ATPase activity (GO:0016887); Cellular Component: ATP-binding cassette (ABC) transporter complex (GO:0043190); Biological Process: transmembrane transport (GO:0055085)	K10112|multiple sugar transport system ATP-binding protein	['GE000365', 'ABC transporter ATP-binding protein [Mycoplasma ovipneumoniae]', 'gi|763428600|ref|WP_044284268.1|', '1.2e-221', '99.25', '100.00', '778']	ABC_tran;AAA_21;OB_MalK;TOBE_2	Multiple sugar-binding transport ATP-binding protein MsmK	Maltodextrin ABC transporter ATP-binding protein
GE000366	NOG163060|--	[S]: Function unknown	Cellular Component: integral component of membrane (GO:0016021)	--	['GE000366', 'MULTISPECIES: hypothetical protein [Mycoplasma]', 'gi|1060090696|ref|WP_069099610.1|', '1.6e-114', '100.00', '100.00', '421']	--	--	Uncharacterized protein
GE000367	COG0863|DNA methylase n-4 n-6 domain protein	[L]: Replication, recombination and repair	Molecular Function: DNA binding (GO:0003677); Biological Process: DNA methylation (GO:0006306); Molecular Function: N-methyltransferase activity (GO:0008170)	K00571|site-specific DNA-methyltransferase (adenine-specific)	['GE000367', 'site-specific DNA-methyltransferase [Mycoplasma ovipneumoniae]', 'gi|1574179731|ref|WP_129644263.1|', '3.2e-171', '98.33', '100.00', '610']	N6_N4_Mtase;MethyltransfD12;UPF0020	Modification methylase HpaI	Methyltransferase
GE000368	--	--	Molecular Function: endonuclease activity (GO:0004519); Biological Process: nucleic acid phosphodiester bond hydrolysis (GO:0090305)	--	['GE000368', 'restriction endonuclease [Mycoplasma ovipneumoniae]', 'gi|1060089597|ref|WP_069098664.1|', '5.0e-83', '97.47', '100.00', '316']	--	Type-2 restriction enzyme HpaI	Type II restriction modification systemendonuclease
GE000369	--	--	Molecular Function: type II site-specific deoxyribonuclease activity (GO:0009036); Biological Process: DNA restriction-modification system (GO:0009307); Biological Process: nucleic acid phosphodiester bond hydrolysis (GO:0090305)	--	['GE000369', 'MULTISPECIES: restriction endonuclease [Mycoplasma]', 'gi|1060090393|ref|WP_069099307.1|', '3.2e-42', '96.74', '100.00', '179']	--	Type-2 restriction enzyme HpaI	Type II restriction modification systemendonuclease
GE000370	--	--	Cellular Component: integral component of membrane (GO:0016021)	--	['GE000370', 'MULTISPECIES: hypothetical protein [Mycoplasma]', 'gi|1132290345|ref|WP_075949668.1|', '0.0e+00', '80.59', '100.00', '1390']	--	--	Uncharacterized protein
GE000371	--	--	Cellular Component: integral component of membrane (GO:0016021)	--	['GE000371', 'hypothetical protein [Mycoplasma ovipneumoniae]', 'gi|1574179741|ref|WP_129644273.1|', '0.0e+00', '91.01', '100.00', '1703']	--	--	Uncharacterized protein
GE000372	COG0732|restriction modification system DNA specificity	[V]: Defense mechanisms	--	K01154|type I restriction enzyme, S subunit	['GE000372', 'Uncharacterised protein [Mycoplasma ovipneumoniae]', 'gi|1563801640|ref|VEU71598.1|', '2.5e-137', '86.94', '90.09', '497']	Methylase_S	--	Methylase_S domain-containing protein
GE000373	--	--	--	--	['GE000373', 'hypothetical protein [Mycoplasma ovipneumoniae]', 'gi|1060088388|ref|WP_069097629.1|', '2.3e-22', '89.33', '100.00', '113']	--	--	Uncharacterized protein
GE000374	NOG03123|--	[S]: Function unknown	--	--	['GE000374', 'putative immunoglobulin-blocking virulence protein [Mycoplasma ovipneumoniae]', 'gi|1574179745|ref|WP_129644277.1|', '0.0e+00', '97.20', '100.00', '1254']	--	--	Uncharacterized protein
GE000375	--	--	--	--	['GE000375', 'putative immunoglobulin-blocking virulence protein [Mycoplasma ovipneumoniae]', 'gi|763430404|ref|WP_044286035.1|', '1.2e-140', '90.04', '100.00', '508']	--	Uncharacterized protein UU044	Uncharacterized protein
GE000376	--	--	--	--	['GE000376', 'putative immunoglobulin-blocking virulence protein [Mycoplasma ovipneumoniae]', 'gi|1574179747|ref|WP_129644279.1|', '5.1e-87', '91.28', '94.30', '330']	--	--	Uncharacterized protein
GE000377	COG0192|Catalyzes the formation of S-adenosylmethionine from methionine and ATP	[H]: Coenzyme transport and metabolism	Molecular Function: methionine adenosyltransferase activity (GO:0004478); Molecular Function: ATP binding (GO:0005524); Cellular Component: cytoplasm (GO:0005737); Biological Process: S-adenosylmethionine biosynthetic process (GO:0006556); Molecular Function: metal ion binding (GO:0046872)	K00789|S-adenosylmethionine synthetase	['GE000377', 'methionine adenosyltransferase [Mycoplasma ovipneumoniae]', 'gi|763430405|ref|WP_044286036.1|', '4.3e-213', '98.43', '100.00', '749']	S-AdoMet_synt_C;S-AdoMet_synt_M;S-AdoMet_synt_N;AdoMet_Synthase	S-adenosylmethionine synthase	S-adenosylmethionine synthase
GE000378	COG1136|(ABC) transporter	[V]: Defense mechanisms	Molecular Function: ATP binding (GO:0005524); Molecular Function: ATPase activity (GO:0016887)	K02003|putative ABC transport system ATP-binding protein	['GE000378', 'MULTISPECIES: ABC transporter ATP-binding protein [Mycoplasma]', 'gi|1060090710|ref|WP_069099624.1|', '2.8e-159', '100.00', '99.33', '570']	ABC_tran	Putative ABC transporter ATP-binding protein MG065	ABC transporter ATP-binding protein
GE000379	COG1182|Catalyzes the reductive cleavage of azo bond in aromatic azo compounds to the corresponding amines. Requires NADH, but not NADPH, as an electron donor for its activity (By similarity)	[I]: Lipid transport and metabolism	Molecular Function: [acyl-carrier-protein] phosphodiesterase activity (GO:0008770)	K01118|FMN-dependent NADH-azoreductase	['GE000379', 'FMN-dependent NADH-azoreductase [Mycoplasma ovipneumoniae]', 'gi|763428184|ref|WP_044283873.1|', '3.7e-104', '98.45', '100.00', '386']	Flavodoxin_2;FMN_red	FMN-dependent NADH-azoreductase	Acyl carrier protein phosphodiesterase
GE000380	COG1182|Catalyzes the reductive cleavage of azo bond in aromatic azo compounds to the corresponding amines. Requires NADH, but not NADPH, as an electron donor for its activity (By similarity)	[I]: Lipid transport and metabolism	Molecular Function: FMN reductase activity (GO:0008752); Molecular Function: electron transfer activity (GO:0009055); Molecular Function: FMN binding (GO:0010181); Molecular Function: oxidoreductase activity, acting on NAD(P)H, NAD(P) as acceptor (GO:0016652); Molecular Function: oxidoreductase activity, acting on other nitrogenous compounds as donors (GO:0016661); Biological Process: oxidation-r…	K01118|FMN-dependent NADH-azoreductase	['GE000380', 'FMN-dependent NADH-azoreductase [Mycoplasma ovipneumoniae]', 'gi|763430408|ref|WP_044286039.1|', '1.4e-106', '98.01', '100.00', '394']	Flavodoxin_2;FMN_red	FMN-dependent NADH-azoreductase	FMN-dependent NADH-azoreductase
GE000381	COG0254|50S ribosomal protein L3-1	[J]: Translation, ribosomal structure and biogenesis	Molecular Function: RNA binding (GO:0003723); Molecular Function: structural constituent of ribosome (GO:0003735); Cellular Component: ribosome (GO:0005840); Biological Process: translation (GO:0006412)	K02909|large subunit ribosomal protein L31	['GE000381', 'MULTISPECIES: 50S ribosomal protein L31 [Mycoplasma]', 'gi|763428186|ref|WP_044283875.1|', '6.9e-35', '100.00', '100.00', '155']	Ribosomal_L31	50S ribosomal protein L31	50S ribosomal protein L31
GE000382	NOG104203|Ferritin-like domain	[P]: Inorganic ion transport and metabolism	Molecular Function: DNA binding (GO:0003677); Cellular Component: cell (GO:0005623); Biological Process: cellular iron ion homeostasis (GO:0006879); Biological Process: response to stress (GO:0006950); Molecular Function: ferric iron binding (GO:0008199); Biological Process: oxidation-reduction process (GO:0055114)	K04047|starvation-inducible DNA-binding protein	['GE000382', 'MULTISPECIES: DNA starvation/stationary phase protection protein [Mycoplasma]', 'gi|763428187|ref|WP_044283876.1|', '1.1e-73', '100.00', '100.00', '285']	Ferritin	Uncharacterized protein HI_1349	Neutrophil activating protein
GE000383	COG0564|Pseudouridine synthase	[J]: Translation, ribosomal structure and biogenesis	Biological Process: pseudouridine synthesis (GO:0001522); Molecular Function: RNA binding (GO:0003723); Molecular Function: pseudouridine synthase activity (GO:0009982); Molecular Function: lyase activity (GO:0016829)	K06180|23S rRNA pseudouridine1911/1915/1917 synthase	['GE000383', 'RluA family pseudouridine synthase [Mycoplasma ovipneumoniae]', 'gi|763428188|ref|WP_044283877.1|', '4.8e-167', '98.03', '100.00', '596']	PseudoU_synth_2	Ribosomal large subunit pseudouridine synthase D	Pseudouridine synthase
GE000384	--	--	Cellular Component: integral component of membrane (GO:0016021)	--	['GE000384', 'Uncharacterised protein [Mycoplasma ovipneumoniae]', 'gi|1563801655|ref|VEU71628.1|', '2.3e-178', '97.93', '100.00', '634']	--	--	Uncharacterized protein
GE000385	--	--	--	--	['GE000385', 'hypothetical protein [Mycoplasma ovipneumoniae]', 'gi|1574179784|ref|WP_129644315.1|', '0.0e+00', '83.79', '100.00', '6192']	fn3;DUF1410	--	DUF1410 domain
GE000386	NOG128148|--	[S]: Function unknown	--	--	['GE000386', 'hypothetical protein [Mycoplasma ovipneumoniae]', 'gi|763430506|ref|WP_044286136.1|', '0.0e+00', '91.23', '100.00', '6960']	--	--	DUF1410 domain
GE000387	COG0270|Cytosine-specific methyltransferase	[L]: Replication, recombination and repair	Molecular Function: endonuclease activity (GO:0004519); Biological Process: DNA modification (GO:0006304); Molecular Function: methyltransferase activity (GO:0008168); Biological Process: methylation (GO:0032259); Biological Process: nucleic acid phosphodiester bond hydrolysis (GO:0090305)	K00558|DNA (cytosine-5)-methyltransferase 1	['GE000387', 'DNA (cytosine-5-)-methyltransferase [Mycoplasma ovipneumoniae]', 'gi|1172336178|ref|WP_080719455.1|', '8.9e-216', '100.00', '100.00', '758']	DNA_methylase;HTH_26	Modification methylase NgoBI	Cytosine-specific DNA methyltransferase/Type II site-specific deoxyribonuclease
GE000388	NOG157572|R.HinP1I restriction endonuclease	[S]: Function unknown	Molecular Function: endonuclease activity (GO:0004519); Molecular Function: methyltransferase activity (GO:0008168); Biological Process: methylation (GO:0032259); Biological Process: nucleic acid phosphodiester bond hydrolysis (GO:0090305)	--	['GE000388', 'type II R-M system restriction endonuclease [Mycoplasma ovipneumoniae]', 'gi|763430607|ref|WP_044286236.1|', '1.4e-140', '99.20', '100.00', '508']	R-HINP1I	--	R.HinP1I restriction endonuclease
GE000389	NOG101725|Transcriptional regulator	[K]: Transcription	Molecular Function: sequence-specific DNA binding (GO:0043565)	--	['GE000389', 'XRE family transcriptional regulator [Mycoplasma ovipneumoniae]', 'gi|763428196|ref|WP_044283882.1|', '9.1e-29', '100.00', '100.00', '134']	HTH_26;HTH_3	--	Type II restriction modification transcriptional control protein
GE000390	COG0270|Cytosine-specific methyltransferase	[L]: Replication, recombination and repair	Molecular Function: DNA (cytosine-5-)-methyltransferase activity (GO:0003886); Biological Process: DNA restriction-modification system (GO:0009307); Biological Process: C-5 methylation of cytosine (GO:0090116)	K00558|DNA (cytosine-5)-methyltransferase 1	['GE000390', 'DNA cytosine methyltransferase [Mycoplasma ovipneumoniae]', 'gi|763430616|ref|WP_044286242.1|', '0.0e+00', '97.16', '99.86', '1387']	DNA_methylase	Modification methylase HhaI	Cytosine-specific methyltransferase
GE000391	NOG06896|Transposase (IS4 family) protein	[L]: Replication, recombination and repair	--	--	['GE000391', 'IS1634 family transposase [Mycoplasma ovipneumoniae]', 'gi|1172301593|ref|WP_080684872.1|', '1.0e-308', '98.01', '100.00', '1067']	DDE_Tnp_1	--	ISMHp1-like transposase, IS1634 family
GE000392	--	--	--	--	['GE000392', 'hypothetical protein [Mycoplasma ovipneumoniae]', 'gi|1574179784|ref|WP_129644315.1|', '0.0e+00', '88.73', '100.00', '6598']	fn3	--	DUF1410 domain
GE000393	NOG128148|--	[S]: Function unknown	--	--	['GE000393', 'hypothetical protein [Mycoplasma ovipneumoniae]', 'gi|763430603|ref|WP_044286232.1|', '0.0e+00', '91.89', '94.75', '6660']	--	--	DUF1410 domain
GE000394	COG0282|Catalyzes the formation of acetyl phosphate from acetate and ATP. Can also catalyze the reverse reaction (By similarity)	[C]: Energy production and conversion	Molecular Function: magnesium ion binding (GO:0000287); Molecular Function: ATP binding (GO:0005524); Cellular Component: cytoplasm (GO:0005737); Biological Process: organic acid metabolic process (GO:0006082); Biological Process: acetyl-CoA biosynthetic process (GO:0006085); Molecular Function: acetate kinase activity (GO:0008776); Biological Process: phosphorylation (GO:0016310)	K00925|acetate kinase	['GE000394', 'acetate/propionate family kinase [Mycoplasma ovipneumoniae]', 'gi|1060088271|ref|WP_069097512.1|', '7.6e-221', '99.00', '100.00', '775']	Acetate_kinase	Acetate kinase	Acetate kinase
GE000395	COG0280|phosphate acetyltransferase	[C]: Energy production and conversion	Biological Process: metabolic process (GO:0008152); Molecular Function: phosphate acetyltransferase activity (GO:0008959)	K00625|phosphate acetyltransferase	['GE000395', 'MULTISPECIES: phosphate acetyltransferase [Mycoplasma]', 'gi|498007285|ref|WP_010321441.1|', '2.0e-171', '100.00', '100.00', '610']	PTA_PTB	Phosphate acetyltransferase	Phosphate acetyltransferase
GE000396	--	--	--	--	['GE000396', 'Uncharacterised protein [Mycoplasma ovipneumoniae]', 'gi|1563801674|ref|VEU71666.1|', '0.0e+00', '96.61', '100.00', '1179']	--	--	Uncharacterized protein
GE000397	--	--	--	--	['GE000397', 'Hypothetical protein MOVI_0230 [Mycoplasma ovipneumoniae 14811]', 'gi|594021332|ref|EXU61405.1|', '0.0e+00', '95.95', '100.00', '1170']	--	--	Uncharacterized protein
GE000398	--	--	--	--	['GE000398', 'hypothetical protein [Mycoplasma ovipneumoniae]', 'gi|921305175|ref|WP_053240199.1|', '0.0e+00', '95.09', '100.00', '1169']	--	--	Uncharacterized protein
GE000399	COG0531|amino acid	[E]: Amino acid transport and metabolism	Biological Process: amino acid transmembrane transport (GO:0003333); Molecular Function: amino acid transmembrane transporter activity (GO:0015171); Cellular Component: integral component of membrane (GO:0016021)	--	['GE000399', 'APC family permease [Mycoplasma ovipneumoniae]', 'gi|763430509|ref|WP_044286139.1|', '1.1e-253', '99.61', '100.00', '884']	AA_permease_2;AA_permease	--	Membrane protein
GE000400	--	--	Cellular Component: integral component of membrane (GO:0016021)	--	['GE000400', 'hypothetical protein [Mycoplasma ovipneumoniae]', 'gi|763428209|ref|WP_044283893.1|', '1.5e-257', '89.53', '100.00', '897']	--	--	Uncharacterized protein
GE000401	COG0537|histidine triad (hIT) protein	--	Molecular Function: hydrolase activity (GO:0016787)	K02503|histidine triad (HIT) family protein	['GE000401', 'MULTISPECIES: HIT family protein [Mycoplasma]', 'gi|763428210|ref|WP_044283894.1|', '1.4e-55', '99.10', '100.00', '224']	HIT;DcpS_C	Uncharacterized 13.1 kDa HIT-like protein in P37 5&apos;region	HIT-like protein
GE000402	NOG130869|(LipO)protein	[R]: General function prediction only	--	--	['GE000402', 'hypothetical protein [Mycoplasma ovipneumoniae]', 'gi|763428211|ref|WP_044283895.1|', '1.1e-296', '97.75', '100.00', '1027']	--	--	Uncharacterized protein
GE000403	NOG126283|Membrane protein P80	[S]: Function unknown	Cellular Component: integral component of membrane (GO:0016021)	--	['GE000403', 'hypothetical protein [Mycoplasma ovipneumoniae]', 'gi|763430512|ref|WP_044286142.1|', '0.0e+00', '98.58', '100.00', '1191']	--	--	Membrane protein P80
GE000404	COG0561|,hydrolase	[R]: General function prediction only	Molecular Function: dephospho-CoA kinase activity (GO:0004140); Molecular Function: ATP binding (GO:0005524); Biological Process: coenzyme A biosynthetic process (GO:0015937); Biological Process: phosphorylation (GO:0016310)	--	['GE000404', 'dephospho-CoA kinase [Mycoplasma ovipneumoniae]', 'gi|763430513|ref|WP_044286143.1|', '8.7e-242', '96.20', '100.00', '845']	Hydrolase_3;Trehalose_PPase;S6PP;CoaE	--	WW domain-containing protein
GE000405	NOG144608|--	[S]: Function unknown	Cellular Component: membrane (GO:0016020)	K03346|replication initiation and membrane attachment protein	['GE000405', 'chromosome replication initiation protein [Mycoplasma ovipneumoniae]', 'gi|1574179800|ref|WP_129644331.1|', '4.7e-157', '96.26', '100.00', '563']	DnaB_2	--	Chromosome replication initiation and membrane attachment protein
GE000406	--	--	Molecular Function: helicase activity (GO:0004386)	--	['GE000406', 'Uncharacterised protein [Mycoplasma ovipneumoniae]', 'gi|1563801686|ref|VEU71690.1|', '6.1e-173', '95.62', '100.00', '615']	--	--	Uncharacterized protein
GE000407	COG1164|Oligoendopeptidase f	[E]: Amino acid transport and metabolism	Molecular Function: metalloendopeptidase activity (GO:0004222); Biological Process: proteolysis (GO:0006508); Cellular Component: integral component of membrane (GO:0016021)	K08602|oligoendopeptidase F	['GE000407', 'oligoendopeptidase F [Mycoplasma ovipneumoniae]', 'gi|763428215|ref|WP_044283899.1|', '0.0e+00', '99.01', '100.00', '1171']	Peptidase_M3;Peptidase_M3_N	Oligoendopeptidase F homolog	Oligoendopeptidase F
GE000408	NOG03123|--	[S]: Function unknown	Cellular Component: integral component of membrane (GO:0016021)	--	['GE000408', 'MULTISPECIES: putative immunoglobulin-blocking virulence protein [Mycoplasma]', 'gi|1060090739|ref|WP_069099653.1|', '0.0e+00', '96.73', '100.00', '1261']	--	Uncharacterized protein UU046	Uncharacterized protein
GE000409	NOG14248|(LipO)protein	[S]: Function unknown	--	--	['GE000409', 'hypothetical protein [Mycoplasma mycoides]', 'gi|1132290316|ref|WP_075949639.1|', '0.0e+00', '94.55', '100.00', '1456']	DUF31	--	Membrane-associated lipoprotein
GE000410	--	--	Cellular Component: integral component of membrane (GO:0016021)	--	['GE000410', 'hypothetical protein [Mycoplasma ovipneumoniae]', 'gi|763428217|ref|WP_044283901.1|', '2.7e-232', '94.28', '100.00', '813']	--	--	Uncharacterized protein
GE000411	--	--	Cellular Component: integral component of membrane (GO:0016021)	--	['GE000411', 'hypothetical protein [Mycoplasma ovipneumoniae]', 'gi|498007265|ref|WP_010321421.1|', '3.5e-35', '91.57', '100.00', '156']	--	--	Uncharacterized protein
GE000412	COG1063|Dehydrogenase	[C]: Energy production and conversion	Molecular Function: zinc ion binding (GO:0008270); Molecular Function: oxidoreductase activity (GO:0016491); Biological Process: oxidation-reduction process (GO:0055114)	K18369|alcohol dehydrogenase	['GE000412', 'alcohol dehydrogenase [Mycoplasma ovipneumoniae]', 'gi|763430520|ref|WP_044286150.1|', '1.9e-199', '100.00', '100.00', '704']	ADH_N;ADH_zinc_N;ADH_zinc_N_2;ADH_N_assoc	Alcohol dehydrogenase	Alcohol dehydrogenase
GE000413	COG0055|Produces ATP from ADP in the presence of a proton gradient across the membrane. The catalytic sites are hosted primarily by the beta subunits (By similarity)	[C]: Energy production and conversion	Molecular Function: ATP binding (GO:0005524); Biological Process: ATP hydrolysis coupled proton transport (GO:0015991); Molecular Function: ATPase activity, coupled to transmembrane movement of substances (GO:0016820); Cellular Component: proton-transporting two-sector ATPase complex, catalytic domain (GO:0033178); Biological Process: ATP metabolic process (GO:0046034)	K02112|F-type H+/Na+-transporting ATPase subunit beta	['GE000413', 'F0F1 ATP synthase subunit beta [Mycoplasma ovipneumoniae]', 'gi|763430522|ref|WP_044286152.1|', '4.4e-249', '99.78', '100.00', '869']	ATP-synt_ab	ATP synthase subunit beta 2	ATP synthase beta chain
GE000414	COG0056|Produces ATP from ADP in the presence of a proton gradient across the membrane. The alpha chain is a regulatory subunit (By similarity)	[C]: Energy production and conversion	Molecular Function: ATP binding (GO:0005524); Biological Process: ATP synthesis coupled proton transport (GO:0015986); Biological Process: ATP hydrolysis coupled proton transport (GO:0015991); Cellular Component: proton-transporting ATP synthase complex, catalytic core F(1) (GO:0045261); Molecular Function: proton-transporting ATP synthase activity, rotational mechanism (GO:0046933); Molecular Fu…	K02111|F-type H+/Na+-transporting ATPase subunit alpha	['GE000414', 'ATP F0F1 synthase subunit alpha [Mycoplasma ovipneumoniae]', 'gi|763428220|ref|WP_044283904.1|', '5.5e-285', '100.00', '100.00', '988']	ATP-synt_ab;ATP-synt_ab_C	ATP synthase subunit alpha 2	ATP synthase F0F1 subunit alpha
GE000415	NOG57506|--	[S]: Function unknown	Cellular Component: integral component of membrane (GO:0016021)	--	['GE000415', 'hypothetical protein [Mycoplasma ovipneumoniae]', 'gi|763430523|ref|WP_044286153.1|', '0.0e+00', '98.12', '100.00', '1373']	--	--	Uncharacterized protein
GE000416	--	--	--	--	['GE000416', 'MULTISPECIES: hypothetical protein [Mycoplasma]', 'gi|763428222|ref|WP_044283906.1|', '2.8e-70', '99.36', '100.00', '273']	--	--	Uncharacterized protein
GE000417	NOG45868|--	[S]: Function unknown	--	--	['GE000417', 'Hypothetical protein MOVI_0470 [Mycoplasma ovipneumoniae 14811]', 'gi|594021354|ref|EXU61427.1|', '7.0e-152', '100.00', '100.00', '545']	--	Uncharacterized protein UU050	Uncharacterized protein
GE000418	--	--	--	--	['GE000418', 'DUF2714 domain-containing protein [Mycoplasma ovipneumoniae]', 'gi|763430524|ref|WP_044286154.1|', '6.7e-92', '98.90', '100.00', '345']	DUF2714	--	Uncharacterized protein
GE000419	--	--	Cellular Component: integral component of membrane (GO:0016021)	--	['GE000419', 'MULTISPECIES: hypothetical protein [Mycoplasma]', 'gi|1060090679|ref|WP_069099593.1|', '3.3e-261', '97.86', '100.00', '909']	--	--	Uncharacterized protein
GE000420	COG0561|,hydrolase	[R]: General function prediction only	Molecular Function: hydrolase activity (GO:0016787)	--	['GE000420', 'MULTISPECIES: Cof-type HAD-IIB family hydrolase [Mycoplasma]', 'gi|1060090678|ref|WP_069099592.1|', '1.1e-146', '98.88', '100.00', '528']	Hydrolase_3;S6PP;Hydrolase	--	Putative phosphotransferase
GE000421	--	--	Cellular Component: integral component of membrane (GO:0016021)	--	['GE000421', 'hypothetical protein [Mycoplasma ovipneumoniae]', 'gi|763430527|ref|WP_044286157.1|', '1.7e-105', '99.12', '100.00', '391']	--	--	Uncharacterized protein
GE000422	COG2239|Magnesium transporter	[P]: Inorganic ion transport and metabolism	Cellular Component: plasma membrane (GO:0005886); Molecular Function: magnesium ion transmembrane transporter activity (GO:0015095); Biological Process: magnesium ion transport (GO:0015693); Cellular Component: integral component of membrane (GO:0016021); Molecular Function: metal ion binding (GO:0046872); Biological Process: cation transmembrane transport (GO:0098655); Biological Process: magnes…	K06213|magnesium transporter	['GE000422', 'magnesium transporter [Mycoplasma ovipneumoniae]', 'gi|763428227|ref|WP_044283911.1|', '1.1e-245', '99.79', '100.00', '858']	MgtE;MgtE_N;CBS	Magnesium transporter MgtE	Magnesium transporter MgtE
GE000423	COG1624|TIGR00159 family	[S]: Function unknown	Cellular Component: integral component of membrane (GO:0016021)	--	['GE000423', 'hypothetical protein [Mycoplasma ovipneumoniae]', 'gi|763430529|ref|WP_044286159.1|', '6.4e-99', '100.00', '100.00', '369']	DisA_N	Diadenylate cyclase	Diadenylate cyclase
GE000424	--	--	Cellular Component: integral component of membrane (GO:0016021)	--	['GE000424', 'MULTISPECIES: hypothetical protein [Mycoplasma]', 'gi|1060090675|ref|WP_069099589.1|', '0.0e+00', '90.55', '100.00', '1659']	zf-C3HC4_3	--	Uncharacterized protein
GE000425	COG0126|phosphoglycerate kinase	[G]: Carbohydrate transport and metabolism	Molecular Function: phosphoglycerate kinase activity (GO:0004618); Molecular Function: ATP binding (GO:0005524); Cellular Component: cytoplasm (GO:0005737); Biological Process: glycolytic process (GO:0006096)	K00927|phosphoglycerate kinase	['GE000425', 'phosphoglycerate kinase [Mycoplasma ovipneumoniae]', 'gi|763430531|ref|WP_044286161.1|', '8.5e-220', '98.51', '100.00', '771']	PGK	Phosphoglycerate kinase	Phosphoglycerate kinase
GE000426	NOG86082|transcriptional regulator	[K]: Transcription	Molecular Function: DNA binding (GO:0003677); Molecular Function: DNA-binding transcription factor activity (GO:0003700); Biological Process: carbohydrate metabolic process (GO:0005975); Biological Process: regulation of transcription, DNA-templated (GO:0006355); Molecular Function: carbohydrate binding (GO:0030246)	--	['GE000426', 'MurR/RpiR family transcriptional regulator [Mycoplasma ovipneumoniae]', 'gi|763430532|ref|WP_044286162.1|', '7.5e-143', '99.64', '100.00', '515']	SIS	--	Transcriptional regulator
GE000427	COG1445|PTS System	[G]: Carbohydrate transport and metabolism	Molecular Function: carbohydrate:proton symporter activity (GO:0005351); Biological Process: phosphoenolpyruvate-dependent sugar phosphotransferase system (GO:0009401); Biological Process: fructose transmembrane transport (GO:0015755); Biological Process: proton transmembrane transport (GO:0015992); Cellular Component: integral component of membrane (GO:0016021); Molecular Function: protein-N(PI)…	K02768|fructose PTS system EIIA component	['GE000427', 'MULTISPECIES: PTS fructose transporter subunit IIABC [Mycoplasma]', 'gi|1060090613|ref|WP_069099527.1|', '0.0e+00', '98.94', '100.00', '1244']	PTS_EIIA_2;PTS_IIB	PTS system mannose-specific EIIBCA component	PTS system protein
GE000428	--	--	Cellular Component: integral component of membrane (GO:0016021)	--	['GE000428', 'MULTISPECIES: hypothetical protein [Mycoplasma]', 'gi|1060090612|ref|WP_069099526.1|', '4.0e-37', '98.88', '100.00', '162']	--	--	Uncharacterized protein
GE000429	COG1482|mannose-6-phosphate isomerase	[G]: Carbohydrate transport and metabolism	Molecular Function: mannose-6-phosphate isomerase activity (GO:0004476); Biological Process: carbohydrate metabolic process (GO:0005975); Molecular Function: zinc ion binding (GO:0008270)	K01809|mannose-6-phosphate isomerase	['GE000429', 'MULTISPECIES: mannose-6-phosphate isomerase [Mycoplasma]', 'gi|1060090611|ref|WP_069099525.1|', '1.9e-171', '99.00', '100.00', '610']	PMI_typeI	Probable mannose-6-phosphate isomerase GmuF	Probable mannose-6-phosphate isomerase gmuF
GE000430	--	--	--	--	['GE000430', 'MULTISPECIES: hypothetical protein [Mycoplasma]', 'gi|1060090610|ref|WP_069099524.1|', '4.4e-111', '98.10', '100.00', '409']	--	--	Uncharacterized protein
GE000431	--	--	Cellular Component: integral component of membrane (GO:0016021)	--	['GE000431', 'MULTISPECIES: DUF3137 domain-containing protein [Mycoplasma]', 'gi|1060090609|ref|WP_069099523.1|', '2.7e-185', '96.05', '100.00', '657']	DUF3137	--	Uncharacterized protein
GE000432	COG1704|LemA family	[S]: Function unknown	Cellular Component: integral component of membrane (GO:0016021)	K03744|LemA protein	['GE000432', 'MULTISPECIES: LemA family protein [Mycoplasma]', 'gi|1060090608|ref|WP_069099522.1|', '2.0e-111', '100.00', '100.00', '411']	LemA	--	LemA family
GE000433	--	--	Cellular Component: integral component of membrane (GO:0016021)	--	['GE000433', 'hypothetical protein [Mycoplasma ovipneumoniae]', 'gi|763428239|ref|WP_044283923.1|', '2.6e-180', '91.92', '100.00', '640']	--	--	Uncharacterized protein
GE000434	--	--	Cellular Component: integral component of membrane (GO:0016021)	--	['GE000434', 'DUF3137 domain-containing protein [Mycoplasma ovipneumoniae]', 'gi|1060090607|ref|WP_069099521.1|', '8.8e-189', '96.33', '100.00', '668']	DUF3137	--	Uncharacterized protein
GE000435	COG0231|Involved in peptide bond synthesis. Stimulates efficient translation and peptide-bond synthesis on native or reconstituted 70S ribosomes in vitro. Probably functions indirectly by altering the affinity of the ribosome for aminoacyl-tRNA, thus increasing their reactivity as acceptors for peptidyl transferase (By similarity)	[J]: Translation, ribosomal structure and biogenesis	Molecular Function: translation elongation factor activity (GO:0003746); Cellular Component: cytoplasm (GO:0005737); Biological Process: translational elongation (GO:0006414)	K02356|elongation factor P	['GE000435', 'MULTISPECIES: elongation factor P [Mycoplasma]', 'gi|763428248|ref|WP_044283931.1|', '1.1e-97', '100.00', '100.00', '365']	Elong-fact-P_C;EFP_N;EFP	Elongation factor P	Elongation factor P
GE000436	COG0021|Transketolase	[G]: Carbohydrate transport and metabolism	Molecular Function: transketolase activity (GO:0004802); Biological Process: metabolic process (GO:0008152); Molecular Function: metal ion binding (GO:0046872)	K00615|transketolase	['GE000436', 'Transketolase [Mycoplasma ovipneumoniae]', 'gi|1563801735|ref|VEU71796.1|', '0.0e+00', '98.59', '100.00', '1252']	Transketolase_N;Transket_pyr;DXP_synthase_N;TPP_enzyme_C	Transketolase	Transketolase
GE000437	--	--	Cellular Component: integral component of membrane (GO:0016021)	--	['GE000437', 'hypothetical protein [Mycoplasma ovipneumoniae]', 'gi|498006655|ref|WP_010320811.1|', '1.6e-141', '90.55', '100.00', '511']	--	--	Uncharacterized protein
GE000438	--	--	Cellular Component: integral component of membrane (GO:0016021)	--	['GE000438', 'hypothetical protein [Mycoplasma ovipneumoniae]', 'gi|763428249|ref|WP_044283932.1|', '7.0e-150', '87.91', '100.00', '539']	--	--	Uncharacterized protein
GE000439	--	--	Cellular Component: integral component of membrane (GO:0016021)	--	['GE000439', 'hypothetical protein [Mycoplasma ovipneumoniae]', 'gi|498006657|ref|WP_010320813.1|', '8.5e-156', '95.07', '100.00', '558']	--	--	Uncharacterized protein
GE000440	NOG06896|Transposase (IS4 family) protein	[L]: Replication, recombination and repair	--	--	['GE000440', 'IS1634 family transposase [Mycoplasma ovipneumoniae]', 'gi|1172301593|ref|WP_080684872.1|', '1.0e-308', '98.01', '100.00', '1067']	DDE_Tnp_1	--	ISMHp1-like transposase, IS1634 family
GE000441	COG3328|transposase	[L]: Replication, recombination and repair	Molecular Function: DNA binding (GO:0003677); Molecular Function: transposase activity (GO:0004803); Biological Process: transposition, DNA-mediated (GO:0006313)	--	['GE000441', 'IS256 family transposase [Mycoplasma ovipneumoniae]', 'gi|1060090089|ref|WP_069099085.1|', '4.8e-210', '89.00', '100.00', '739']	Transposase_mut;MULE	Probable transposase for insertion sequence element	Mutator family transposase
GE000442	COG3328|transposase	[L]: Replication, recombination and repair	Molecular Function: DNA binding (GO:0003677); Molecular Function: transposase activity (GO:0004803); Biological Process: transposition, DNA-mediated (GO:0006313)	--	['GE000442', 'IS256 family transposase [Mycoplasma ovipneumoniae]', 'gi|1060088487|ref|WP_069097651.1|', '2.5e-157', '78.13', '100.00', '564']	Transposase_mut	--	Mutator family transposase
GE000443	--	--	Cellular Component: integral component of membrane (GO:0016021)	--	['GE000443', 'hypothetical protein [Mycoplasma ovipneumoniae]', 'gi|763430544|ref|WP_044286174.1|', '0.0e+00', '80.04', '99.90', '1403']	--	--	Uncharacterized protein
GE000444	--	--	Cellular Component: integral component of membrane (GO:0016021)	--	['GE000444', 'hypothetical protein [Mycoplasma ovipneumoniae]', 'gi|1574179741|ref|WP_129644273.1|', '0.0e+00', '90.07', '100.00', '1689']	--	--	Uncharacterized protein
GE000445	NOG45260|--	[S]: Function unknown	Cellular Component: integral component of membrane (GO:0016021); Molecular Function: hydrolase activity, acting on ester bonds (GO:0016788)	--	['GE000445', 'Hypothetical protein MOVI_0720 [Mycoplasma ovipneumoniae 14811]', 'gi|594021291|ref|EXU61366.1|', '0.0e+00', '89.89', '99.95', '3431']	Lipase_GDSL;Lipase_GDSL_2	--	Lipase_GDSL domain-containing protein
GE000446	COG4487|Uncharacterized protein conserved in bacteria (DUF2130)	[S]: Function unknown	--	--	['GE000446', 'MULTISPECIES: DUF2130 domain-containing protein [Mycoplasma]', 'gi|1060090589|ref|WP_069099503.1|', '1.7e-200', '88.04', '100.00', '708']	DUF2130	--	Uncharacterized protein conserved in bacteria
GE000447	--	--	--	--	['GE000447', 'MULTISPECIES: hypothetical protein [Mycoplasma]', 'gi|763428259|ref|WP_044283941.1|', '2.1e-56', '98.20', '100.00', '227']	--	--	Uncharacterized protein
GE000448	COG0595|Metallo-Beta-Lactamase	[R]: General function prediction only	Molecular Function: RNA binding (GO:0003723); Biological Process: proteolysis (GO:0006508); Molecular Function: peptidase activity (GO:0008233); Molecular Function: metal ion binding (GO:0046872)	K12574|ribonuclease J	['GE000448', 'RNase J family beta-CASP ribonuclease [Mycoplasma ovipneumoniae]', 'gi|763428260|ref|WP_044283942.1|', '0.0e+00', '94.51', '100.00', '1325']	RMMBL;Lactamase_B_2;Lactamase_B	Ribonuclease J 1	Lactamase_B domain-containing protein
GE000449	COG0178|The UvrABC repair system catalyzes the recognition and processing of DNA lesions. UvrA is an ATPase and a DNA-binding protein. A damage recognition complex composed of 2 UvrA and 2 UvrB subunits scans DNA for abnormalities. When the presence of a lesion has been verified by UvrB, the UvrA molecules dissociate (By similarity)	[L]: Replication, recombination and repair	Molecular Function: DNA binding (GO:0003677); Molecular Function: ATP binding (GO:0005524); Cellular Component: cytoplasm (GO:0005737); Biological Process: nucleotide-excision repair (GO:0006289); Cellular Component: excinuclease repair complex (GO:0009380); Molecular Function: excinuclease ABC activity (GO:0009381); Molecular Function: ATPase activity (GO:0016887); Molecular Function: metal ion …	K03701|excinuclease ABC subunit A	['GE000449', 'MULTISPECIES: excinuclease ABC subunit UvrA [Mycoplasma]', 'gi|1060090587|ref|WP_069099501.1|', '0.0e+00', '99.68', '100.00', '1865']	UvrA_inter;UvrA_DNA-bind;ABC_tran;RsgA_GTPase;AAA_29;AAA_33;ATPase	UvrABC system protein A	UvrABC system protein A
GE000450	NOG130281|lipoprotein	[S]: Function unknown	--	--	['GE000450', 'hypothetical protein [Mycoplasma ovipneumoniae]', 'gi|1574179895|ref|WP_129644424.1|', '2.4e-87', '92.63', '99.48', '330']	--	--	Uncharacterized protein
GE000451	NOG162283|--	[S]: Function unknown	Cellular Component: integral component of membrane (GO:0016021)	--	['GE000451', 'hypothetical protein [Mycoplasma ovipneumoniae]', 'gi|1574179897|ref|WP_129644426.1|', '1.4e-133', '97.41', '100.00', '485']	--	--	Uncharacterized protein
GE000452	NOG124901|lipoprotein	[S]: Function unknown	--	--	['GE000452', 'hypothetical protein [Mycoplasma ovipneumoniae]', 'gi|763430555|ref|WP_044286185.1|', '0.0e+00', '98.59', '100.00', '1499']	--	--	Uncharacterized protein
GE000453	--	--	--	--	['GE000453', 'Hypothetical protein, predicted transmembrane protein [Mycoplasma ovipneumoniae 14811]', 'gi|594021024|ref|EXU61108.1|', '1.2e-17', '67.11', '100.00', '97']	--	--	Uncharacterized protein
GE000454	COG1762|PTS System	[G]: Carbohydrate transport and metabolism	Molecular Function: protein-N(PI)-phosphohistidine-sugar phosphotransferase activity (GO:0008982); Biological Process: carbohydrate transmembrane transport (GO:0034219); Molecular Function: D-glucosamine PTS permease activity (GO:0103111)	K02821|ascorbate PTS system EIIA or EIIAB component	['GE000454', 'MULTISPECIES: PTS sugar transporter subunit IIAB [Mycoplasma]', 'gi|1060090582|ref|WP_069099496.1|', '1.6e-81', '99.37', '100.00', '311']	PTS_EIIA_2	Ascorbate-specific PTS system EIIA component	Ascorbate-specific PTS system enzyme II Ccomponent
GE000455	COG3414|pts system	[G]: Carbohydrate transport and metabolism	Cellular Component: cytoplasm (GO:0005737); Molecular Function: protein-N(PI)-phosphohistidine-sugar phosphotransferase activity (GO:0008982); Biological Process: phosphoenolpyruvate-dependent sugar phosphotransferase system (GO:0009401); Molecular Function: kinase activity (GO:0016301); Biological Process: phosphorylation (GO:0016310); Biological Process: carbohydrate transmembrane transport (GO…	K02822|ascorbate PTS system EIIB component	['GE000455', 'PTS sugar transporter subunit IIB [Mycoplasma ovipneumoniae]', 'gi|763428267|ref|WP_044283949.1|', '1.3e-41', '100.00', '100.00', '177']	PTS_IIB	Ascorbate-specific PTS system EIIB component	Pentitol phosphotransferase enzyme II, B component
GE000456	COG3037|PTS system ascorbate-specific transporter subunit IIC	[G]: Carbohydrate transport and metabolism	Biological Process: phosphoenolpyruvate-dependent sugar phosphotransferase system (GO:0009401); Cellular Component: integral component of membrane (GO:0016021); Molecular Function: transferase activity (GO:0016740)	K03475|ascorbate PTS system EIIC component	['GE000456', 'PTS ascorbate transporter subunit IIC [Mycoplasma ovipneumoniae]', 'gi|1060089239|ref|WP_069098306.1|', '1.1e-292', '92.53', '100.00', '1014']	EIIC-GAT	Ascorbate-specific PTS system EIIC component	Transport protein SGAT
GE000457	COG1735|phosphotriesterase-related protein	[R]: General function prediction only	Molecular Function: zinc ion binding (GO:0008270); Biological Process: catabolic process (GO:0009056)	K07048|phosphotriesterase-related protein	['GE000457', 'phosphotriesterase [Mycoplasma ovipneumoniae]', 'gi|763428269|ref|WP_044283951.1|', '7.0e-202', '99.15', '100.00', '712']	PTE	Phospho-furanose lactonase	Uncharacterized protein
GE000458	NOG130281|lipoprotein	[S]: Function unknown	--	--	['GE000458', 'hypothetical protein [Mycoplasma ovipneumoniae]', 'gi|763428270|ref|WP_044283952.1|', '0.0e+00', '98.69', '100.00', '1174']	--	--	Uncharacterized protein
GE000459	COG3839|(ABC) transporter	[G]: Carbohydrate transport and metabolism	Molecular Function: ATP binding (GO:0005524); Cellular Component: integral component of membrane (GO:0016021); Molecular Function: ATPase activity (GO:0016887)	K10112|multiple sugar transport system ATP-binding protein	['GE000459', 'ABC transporter ATP-binding protein [Mycoplasma ovipneumoniae]', 'gi|763430560|ref|WP_044286190.1|', '8.1e-204', '98.45', '100.00', '718']	ABC_tran	Spermidine/putrescine import ATP-binding protein PotA	ABC-type maltose/maltodextrin transporter ATP-binding protein MalK
GE000460	COG1175|binding-protein-dependent transport systems inner membrane Component	[P]: Inorganic ion transport and metabolism	Biological Process: transport (GO:0006810); Cellular Component: integral component of membrane (GO:0016021)	K02025|multiple sugar transport system permease protein	['GE000460', 'sugar ABC transporter permease [Mycoplasma ovipneumoniae]', 'gi|921305181|ref|WP_053240205.1|', '1.2e-160', '98.70', '100.00', '575']	--	--	Glycerol transporter subunit B
GE000461	COG0395|Binding-protein-dependent transport systems inner membrane component	[G]: Carbohydrate transport and metabolism	Biological Process: transport (GO:0006810); Cellular Component: integral component of membrane (GO:0016021)	K02026|multiple sugar transport system permease protein	['GE000461', 'carbohydrate ABC transporter permease [Mycoplasma ovipneumoniae]', 'gi|763430562|ref|WP_044286192.1|', '6.6e-131', '99.28', '100.00', '476']	--	Probable ABC transporter permease protein MG189 homolog	Uncharacterized protein
GE000462	--	--	--	--	['GE000462', 'MULTISPECIES: YigZ family protein [Mycoplasma]', 'gi|1132290307|ref|WP_075949630.1|', '6.1e-96', '95.21', '100.00', '359']	UPF0029	--	Proline dipeptidase
GE000463	COG1136|(ABC) transporter	[V]: Defense mechanisms	Molecular Function: ATP binding (GO:0005524); Cellular Component: plasma membrane (GO:0005886); Biological Process: transport (GO:0006810); Cellular Component: integral component of membrane (GO:0016021); Molecular Function: ATPase activity (GO:0016887); Biological Process: response to antibiotic (GO:0046677)	--	['GE000463', 'ABC transporter ATP-binding protein [Mycoplasma ovipneumoniae]', 'gi|763428276|ref|WP_044283958.1|', '0.0e+00', '99.22', '100.00', '1344']	ABC_tran;SMC_N	Phosphonates import ATP-binding protein PhnC	ABC transporter ATP-binding protein
GE000464	NOG209924|Staphylococcal nuclease homologue	[S]: Function unknown	--	--	['GE000464', 'Staphylococcal nuclease homologue [Mycoplasma ovipneumoniae]', 'gi|1563801763|ref|VEU71852.1|', '2.2e-107', '96.08', '100.00', '397']	SNase	--	Staphylococcal nuclease homologue
GE000465	COG0691|Binds specifically to the SsrA RNA (tmRNA) and is required for stable association of SsrA with ribosomes (By similarity)	[O]: Posttranslational modification, protein turnover, chaperones	Molecular Function: DNA binding (GO:0003677); Molecular Function: RNA binding (GO:0003723); Cellular Component: cytoplasm (GO:0005737); Biological Process: trans-translation (GO:0070929)	K03664|SsrA-binding protein	['GE000465', 'SsrA-binding protein SmpB [Mycoplasma ovipneumoniae]', 'gi|1060089212|ref|WP_069098279.1|', '5.2e-71', '98.62', '100.00', '276']	SmpB	SsrA-binding protein	SsrA-binding protein
GE000466	COG0474|P-type atpase	[P]: Inorganic ion transport and metabolism	Molecular Function: ATP binding (GO:0005524); Cellular Component: integral component of membrane (GO:0016021); Molecular Function: hydrolase activity (GO:0016787); Molecular Function: metal ion binding (GO:0046872)	K01537|P-type Ca2+ transporter type 2C	['GE000466', 'cation-translocating P-type ATPase [Mycoplasma ovipneumoniae]', 'gi|763430567|ref|WP_044286197.1|', '0.0e+00', '98.85', '100.00', '1608']	E1-E2_ATPase;Cation_ATPase_C;Hydrolase;Cation_ATPase;Cation_ATPase_N	Calcium-transporting ATPase 1	Calcium-transporting ATPase lmo0841
GE000467	COG1323|UPF0348 protein	[S]: Function unknown	Biological Process: biosynthetic process (GO:0009058); Molecular Function: transferase activity (GO:0016740)	--	['GE000467', 'nucleotidyltransferase [Mycoplasma ovipneumoniae]', 'gi|1574179921|ref|WP_129644450.1|', '1.1e-177', '99.05', '100.00', '631']	HIGH_NTase1;CTP_transf_like	tRNA(Met) cytidine acetate ligase	tRNA(Met) cytidine acetate ligase
GE000468	COG0218|Necessary for normal cell division and for the maintenance of normal septation (By similarity)	[R]: General function prediction only	Molecular Function: magnesium ion binding (GO:0000287); Molecular Function: GTPase activity (GO:0003924); Molecular Function: GTP binding (GO:0005525); Biological Process: cell cycle (GO:0007049); Biological Process: cell division (GO:0051301)	K03978|GTP-binding protein	['GE000468', 'YihA family ribosome biogenesis GTP-binding protein [Mycoplasma ovipneumoniae]', 'gi|1060087192|ref|WP_069096632.1|', '6.0e-93', '99.44', '100.00', '349']	MMR_HSR1;RsgA_GTPase;FeoB_N;Dynamin_N;Ras;SRPRB	Probable GTP-binding protein EngB	Probable GTP-binding protein EngB
GE000469	--	--	Cellular Component: membrane (GO:0016020)	--	['GE000469', 'hypothetical protein [Mycoplasma ovipneumoniae]', 'gi|921305182|ref|WP_053240206.1|', '1.8e-143', '80.74', '99.77', '518']	--	--	Uncharacterized protein
GE000470	--	--	--	--	['GE000470', 'hypothetical protein [Mycoplasma mycoides]', 'gi|1531919696|ref|WP_124983469.1|', '4.7e-165', '90.67', '100.00', '590']	--	--	Uncharacterized protein
GE000471	--	--	--	--	['GE000471', 'hypothetical protein [Mycoplasma ovipneumoniae]', 'gi|763430571|ref|WP_044286201.1|', '2.6e-45', '97.03', '100.00', '190']	--	--	Uncharacterized protein
GE000472	--	--	--	--	['GE000472', 'hypothetical protein [Mycoplasma mycoides]', 'gi|1531919695|ref|WP_124983468.1|', '4.7e-211', '94.95', '100.00', '743']	--	--	Mycoides cluster lipoprotein, LppA/P72 family
GE000473	NOG123777|(LipO)protein	[S]: Function unknown	Cellular Component: integral component of membrane (GO:0016021)	--	['GE000473', 'hypothetical protein [Mycoplasma ovipneumoniae]', 'gi|1060089218|ref|WP_069098285.1|', '4.2e-294', '94.19', '99.82', '1019']	DUF31	--	DUF31 domain-containing protein
GE000474	NOG170994|--	[S]: Function unknown	--	--	['GE000474', 'MULTISPECIES: hypothetical protein [Mycoplasma]', 'gi|1060090461|ref|WP_069099375.1|', '0.0e+00', '95.43', '100.00', '1842']	--	--	Uncharacterized protein
GE000475	NOG113417|--	[S]: Function unknown	Cellular Component: integral component of membrane (GO:0016021)	--	['GE000475', 'hypothetical protein [Mycoplasma ovipneumoniae]', 'gi|763430574|ref|WP_044286204.1|', '0.0e+00', '91.55', '100.00', '1736']	--	--	Uncharacterized protein
GE000476	COG0016|phenylalanyL-tRNA synthetase, alpha subunit	[J]: Translation, ribosomal structure and biogenesis	Molecular Function: tRNA binding (GO:0000049); Molecular Function: phenylalanine-tRNA ligase activity (GO:0004826); Molecular Function: ATP binding (GO:0005524); Cellular Component: cytoplasm (GO:0005737); Biological Process: tRNA aminoacylation for protein translation (GO:0006418)	K01889|phenylalanyl-tRNA synthetase alpha chain	['GE000476', 'MULTISPECIES: hypothetical protein [Mycoplasma]', 'gi|1060090463|ref|WP_069099377.1|', '4.0e-126', '99.12', '100.00', '459']	tRNA-synt_2d;tRNA_synthFbeta	Phenylalanine--tRNA ligase alpha subunit	Phenylalanyl-tRNA synthetase subunit alpha
GE000477	COG0072|phenylalanyl-tRNA synthetase (beta subunit)	[J]: Translation, ribosomal structure and biogenesis	Molecular Function: tRNA binding (GO:0000049); Molecular Function: magnesium ion binding (GO:0000287); Molecular Function: phenylalanine-tRNA ligase activity (GO:0004826); Molecular Function: ATP binding (GO:0005524); Cellular Component: cytoplasm (GO:0005737); Biological Process: phenylalanyl-tRNA aminoacylation (GO:0006432)	K01890|phenylalanyl-tRNA synthetase beta chain	['GE000477', 'phenylalanine--tRNA ligase subunit beta [Mycoplasma ovipneumoniae]', 'gi|763428294|ref|WP_044283975.1|', '0.0e+00', '96.38', '100.00', '1338']	tRNA_bind;tRNA_synthFbeta;B5	Phenylalanine--tRNA ligase beta subunit	Phenylalanine--tRNA ligase beta subunit
GE000478	COG0333|50s ribosomal protein l32	[J]: Translation, ribosomal structure and biogenesis	Molecular Function: structural constituent of ribosome (GO:0003735); Biological Process: translation (GO:0006412); Cellular Component: large ribosomal subunit (GO:0015934)	K02911|large subunit ribosomal protein L32	['GE000478', '50S ribosomal protein L32 [Mycoplasma ovipneumoniae]', 'gi|763428295|ref|WP_044283976.1|', '5.8e-30', '100.00', '100.00', '138']	Ribosomal_L32p	50S ribosomal protein L32	50S ribosomal protein L32
GE000479	COG0130|Responsible for synthesis of pseudouridine from uracil- 55 in the psi GC loop of transfer RNAs (By similarity)	[J]: Translation, ribosomal structure and biogenesis	Molecular Function: RNA binding (GO:0003723); Molecular Function: pseudouridine synthase activity (GO:0009982); Biological Process: tRNA pseudouridine synthesis (GO:0031119)	K03177|tRNA pseudouridine55 synthase	['GE000479', 'tRNA pseudouridine(55) synthase TruB [Mycoplasma ovipneumoniae]', 'gi|763430576|ref|WP_044286206.1|', '3.5e-148', '97.14', '100.00', '533']	TruB_N	tRNA pseudouridine synthase B	tRNA pseudouridine synthase B
GE000480	COG0561|,hydrolase	[R]: General function prediction only	Molecular Function: hydrolase activity (GO:0016787)	--	['GE000480', 'Cof-type HAD-IIB family hydrolase [Mycoplasma ovipneumoniae]', 'gi|763430577|ref|WP_044286207.1|', '3.3e-151', '98.52', '100.00', '543']	Hydrolase_3;S6PP	--	COF family HAD hydrolase protein
GE000481	COG0196|riboflavin biosynthesis protein ribF	[H]: Coenzyme transport and metabolism	Molecular Function: FMN adenylyltransferase activity (GO:0003919); Biological Process: riboflavin biosynthetic process (GO:0009231)	K11753|riboflavin kinase / FMN adenylyltransferase	['GE000481', 'riboflavin biosynthesis protein [Mycoplasma ovipneumoniae]', 'gi|763430594|ref|WP_044286224.1|', '1.5e-154', '97.51', '100.00', '554']	FAD_syn;CTP_transf_like	--	Riboflavin kinase
GE000482	NOG205453|Transcriptional regulator	[K]: Transcription	Molecular Function: DNA binding (GO:0003677); Molecular Function: DNA-binding transcription factor activity (GO:0003700); Biological Process: carbohydrate metabolic process (GO:0005975); Biological Process: regulation of transcription, DNA-templated (GO:0006355); Molecular Function: carbohydrate binding (GO:0030246)	--	['GE000482', 'MurR/RpiR family transcriptional regulator [Mycoplasma ovipneumoniae]', 'gi|763428299|ref|WP_044283980.1|', '1.4e-141', '99.26', '100.00', '511']	HTH_6	Uncharacterized HTH-type transcriptional regulator HI_0143	Transcription regulator gntR
GE000483	--	--	Molecular Function: nucleic acid binding (GO:0003676); Biological Process: DNA integration (GO:0015074)	--	['GE000483', 'Uncharacterised protein [Mycoplasma ovipneumoniae]', 'gi|1563801781|ref|VEU71885.1|', '1.3e-70', '85.54', '100.00', '275']	--	--	Uncharacterized protein
GE000484	--	--	--	--	['GE000484', 'MULTISPECIES: hypothetical protein [Mycoplasma]', 'gi|1060090469|ref|WP_069099383.1|', '9.8e-62', '87.14', '97.22', '245']	--	--	Uncharacterized protein
GE000485	COG3328|transposase	[L]: Replication, recombination and repair	Molecular Function: DNA binding (GO:0003677); Molecular Function: transposase activity (GO:0004803); Biological Process: transposition, DNA-mediated (GO:0006313)	--	['GE000485', 'IS256 family transposase [Mycoplasma ovipneumoniae]', 'gi|1574179185|ref|WP_129643724.1|', '3.3e-127', '85.39', '98.52', '463']	Transposase_mut;MULE	--	Mutator family transposase
GE000486	--	--	Molecular Function: ATP binding (GO:0005524); Cellular Component: integral component of membrane (GO:0016021); Molecular Function: ATPase activity, coupled to transmembrane movement of substances (GO:0042626); Biological Process: transmembrane transport (GO:0055085)	--	['GE000486', 'ABC transporter ATP-binding protein [Mycoplasma ovipneumoniae]', 'gi|1060089232|ref|WP_069098299.1|', '2.5e-19', '87.72', '73.08', '103']	--	--	ABC transporter ATP-binding protein
GE000487	--	--	Molecular Function: nucleic acid binding (GO:0003676); Biological Process: DNA integration (GO:0015074)	--	['GE000487', 'IS3 family transposase [Mycoplasma ovipneumoniae]', 'gi|1574179158|ref|WP_129643697.1|', '9.4e-202', '97.25', '100.00', '711']	rve;rve_3;DDE_Tnp_IS240;rve_2	Putative transposase InsK for insertion sequence element IS150	Integrase core domain
GE000488	COG1132|(ABC) transporter	[V]: Defense mechanisms	Molecular Function: ATP binding (GO:0005524); Cellular Component: integral component of membrane (GO:0016021); Molecular Function: ATPase activity, coupled to transmembrane movement of substances (GO:0042626); Biological Process: transmembrane transport (GO:0055085)	--	['GE000488', 'ABC transporter, ATP-binding protein, Pr2-like protein [Mycoplasma ovipneumoniae 14811]', 'gi|594021274|ref|EXU61350.1|', '7.5e-253', '96.26', '92.68', '882']	ABC_tran	Methionine import ATP-binding protein MetN	ABC transporter, ATP-binding protein, Pr2-like protein
GE000489	COG1132|(ABC) transporter	[V]: Defense mechanisms	Molecular Function: ATP binding (GO:0005524); Cellular Component: integral component of membrane (GO:0016021); Molecular Function: ATPase activity, coupled to transmembrane movement of substances (GO:0042626); Biological Process: transmembrane transport (GO:0055085)	--	['GE000489', 'ABC transporter ATP-binding protein [Mycoplasma ovipneumoniae]', 'gi|763430579|ref|WP_044286209.1|', '3.3e-280', '96.82', '100.00', '973']	ABC_tran	Leukotoxin translocation ATP-binding protein LktB	ABC transporter ATP-binding protein, Pr1-like protein
GE000490	COG0504|Catalyzes the ATP-dependent amination of UTP to CTP with either L-glutamine or ammonia as the source of nitrogen (By similarity)	[F]: Nucleotide transport and metabolism	Molecular Function: CTP synthase activity (GO:0003883); Molecular Function: ATP binding (GO:0005524); Biological Process: glutamine metabolic process (GO:0006541); Biological Process: 'de novo' CTP biosynthetic process (GO:0044210)	K01937|CTP synthase	['GE000490', 'CTP synthase [Mycoplasma ovipneumoniae]', 'gi|1574179948|ref|WP_129644476.1|', '7.8e-306', '99.06', '100.00', '1058']	CTP_synth_N;GATase;Peptidase_C26	CTP synthase	CTP synthase
GE000491	COG0558|cdp-diacylglycerol-glycerol-3-phosphate 3-phosphatidyltransferase	[I]: Lipid transport and metabolism	Molecular Function: CDP-diacylglycerol-glycerol-3-phosphate 3-phosphatidyltransferase activity (GO:0008444); Biological Process: phospholipid biosynthetic process (GO:0008654); Cellular Component: integral component of membrane (GO:0016021)	K00995|CDP-diacylglycerol---glycerol-3-phosphate 3-phosphatidyltransferase	['GE000491', 'CDP-diacylglycerol--glycerol-3-phosphate 3-phosphatidyltransferase [Mycoplasma ovipneumoniae]', 'gi|763430418|ref|WP_044286049.1|', '1.4e-82', '95.36', '100.00', '315']	CDP-OH_P_transf	CDP-diacylglycerol--glycerol-3-phosphate 3-phosphatidyltransferase	CDP diacylglycerol-glycerol-3-phosphate3-phosphatidyltransferase
GE000492	--	--	Cellular Component: integral component of membrane (GO:0016021)	--	['GE000492', 'hypothetical protein [Mycoplasma ovipneumoniae]', 'gi|763429960|ref|WP_044285591.1|', '1.6e-108', '98.60', '100.00', '401']	--	--	Uncharacterized protein
GE000493	COG0550|Releases the supercoiling and torsional tension of DNA, which is introduced during the DNA replication and transcription, by transiently cleaving and rejoining one strand of the DNA duplex. Introduces a single-strand break via transesterification at a target site in duplex DNA. The scissile phosphodiester is attacked by the catalytic tyrosine of the enzyme, resulting in the formation of a…	[L]: Replication, recombination and repair	Molecular Function: magnesium ion binding (GO:0000287); Molecular Function: DNA binding (GO:0003677); Molecular Function: DNA topoisomerase type I activity (GO:0003917); Cellular Component: chromosome (GO:0005694); Biological Process: DNA topological change (GO:0006265)	K03168|DNA topoisomerase I	['GE000493', 'type I DNA topoisomerase [Mycoplasma ovipneumoniae]', 'gi|763429961|ref|WP_044285592.1|', '0.0e+00', '97.95', '100.00', '1202']	Topoisom_bac;Toprim;zf-C4_Topoisom	DNA topoisomerase 1	DNA topoisomerase 1
GE000494	COG0335|This protein is located at the 30S-50S ribosomal subunit interface and may play a role in the structure and function of the aminoacyl-tRNA binding site (By similarity)	[J]: Translation, ribosomal structure and biogenesis	Molecular Function: structural constituent of ribosome (GO:0003735); Cellular Component: ribosome (GO:0005840); Biological Process: translation (GO:0006412)	K02884|large subunit ribosomal protein L19	['GE000494', 'MULTISPECIES: 50S ribosomal protein L19 [Mycoplasma]', 'gi|498006717|ref|WP_010320873.1|', '3.0e-56', '99.17', '100.00', '226']	Ribosomal_L19	50S ribosomal protein L19	50S ribosomal protein L19
GE000495	COG0336|Specifically methylates guanosine-37 in various tRNAs (By similarity)	[J]: Translation, ribosomal structure and biogenesis	Cellular Component: cytoplasm (GO:0005737); Biological Process: tRNA methylation (GO:0030488); Molecular Function: tRNA (guanine(37)-N(1))-methyltransferase activity (GO:0052906)	K00554|tRNA (guanine37-N1)-methyltransferase	['GE000495', 'MULTISPECIES: tRNA (guanosine(37)-N1)-methyltransferase TrmD [Mycoplasma]', 'gi|763428306|ref|WP_044283987.1|', '2.6e-125', '99.12', '100.00', '457']	tRNA_m1G_MT	tRNA (guanine-N(1)-)-methyltransferase	tRNA (guanine-N(1)-)-methyltransferase
GE000496	COG0228|30s ribosomal protein S16	[J]: Translation, ribosomal structure and biogenesis	Molecular Function: structural constituent of ribosome (GO:0003735); Cellular Component: ribosome (GO:0005840); Biological Process: translation (GO:0006412)	K02959|small subunit ribosomal protein S16	['GE000496', '30S ribosomal protein S16 [Mycoplasma ovipneumoniae]', 'gi|498006719|ref|WP_010320875.1|', '8.9e-42', '100.00', '100.00', '178']	Ribosomal_S16	30S ribosomal protein S16	30S ribosomal protein S16
GE000497	COG0522|One of the primary rRNA binding proteins, it binds directly to 16S rRNA where it nucleates assembly of the body of the 30S subunit (By similarity)	[J]: Translation, ribosomal structure and biogenesis	Molecular Function: structural constituent of ribosome (GO:0003735); Biological Process: translation (GO:0006412); Cellular Component: small ribosomal subunit (GO:0015935); Molecular Function: rRNA binding (GO:0019843)	K02986|small subunit ribosomal protein S4	['GE000497', 'MULTISPECIES: 30S ribosomal protein S4 [Mycoplasma]', 'gi|498006720|ref|WP_010320876.1|', '1.2e-108', '100.00', '100.00', '401']	Ribosomal_S4;S4	30S ribosomal protein S4	30S ribosomal protein S4
GE000498	COG0698|Isomerase	[G]: Carbohydrate transport and metabolism	Molecular Function: ribose-5-phosphate isomerase activity (GO:0004751); Biological Process: carbohydrate metabolic process (GO:0005975); Biological Process: pentose-phosphate shunt (GO:0006098)	K01808|ribose 5-phosphate isomerase B	['GE000498', 'ribose 5-phosphate isomerase B [Mycoplasma ovipneumoniae]', 'gi|763429964|ref|WP_044285595.1|', '2.3e-74', '100.00', '100.00', '287']	LacAB_rpiB	Probable ribose-5-phosphate isomerase B	Ribose-5-phosphate isomerase
GE000499	COG0266|Involved in base excision repair of DNA damaged by oxidation or by mutagenic agents. Acts as DNA glycosylase that recognizes and removes damaged bases. Has a preference for oxidized purines, such as 7,8-dihydro-8-oxoguanine (8-oxoG). Has AP (apurinic apyrimidinic) lyase activity and introduces nicks in the DNA strand. Cleaves the DNA backbone by beta-delta elimination to generate a single…	[L]: Replication, recombination and repair	Molecular Function: damaged DNA binding (GO:0003684); Biological Process: base-excision repair (GO:0006284); Biological Process: nucleotide-excision repair (GO:0006289); Molecular Function: zinc ion binding (GO:0008270); Molecular Function: oxidized purine nucleobase lesion DNA N-glycosylase activity (GO:0008534)	K10563|formamidopyrimidine-DNA glycosylase	['GE000499', 'DNA-formamidopyrimidine glycosylase [Mycoplasma ovipneumoniae]', 'gi|763429965|ref|WP_044285596.1|', '2.0e-148', '98.53', '100.00', '534']	H2TH;Fapy_DNA_glyco;zf-FPG_IleRS	Formamidopyrimidine-DNA glycosylase	Formamidopyrimidine-DNA glycosylase
GE000500	--	--	--	--	['GE000500', 'Hypothetical protein MOVI_0800 [Mycoplasma ovipneumoniae 14811]', 'gi|594021299|ref|EXU61374.1|', '9.2e-23', '84.85', '100.00', '114']	--	--	Uncharacterized protein
GE000501	COG0272|DNA ligase that catalyzes the formation of phosphodiester linkages between 5'-phosphoryl and 3'-hydroxyl groups in double-stranded DNA using NAD as a coenzyme and as the energy source for the reaction. It is essential for DNA replication and repair of damaged DNA (By similarity)	[L]: Replication, recombination and repair	Molecular Function: DNA ligase (NAD+) activity (GO:0003911); Biological Process: DNA replication (GO:0006260); Biological Process: DNA ligation (GO:0006266); Biological Process: DNA repair (GO:0006281); Molecular Function: metal ion binding (GO:0046872)	K01972|DNA ligase (NAD+)	['GE000501', 'DNA ligase (NAD(+)) LigA [Mycoplasma ovipneumoniae]', 'gi|763429966|ref|WP_044285597.1|', '0.0e+00', '98.83', '100.00', '1319']	DNA_ligase_aden;DNA_ligase_OB;HHH_2;BRCT;PTCB-BRCT	DNA ligase	DNA ligase
GE000502	COG0619|Transmembrane (T) component of an energy-coupling factor (ECF) ABC-transporter complex. Unlike classic ABC transporters this ECF transporter provides the energy necessary to transport a number of different substrates (By similarity)	[P]: Inorganic ion transport and metabolism	Cellular Component: integral component of membrane (GO:0016021)	K16785|energy-coupling factor transport system permease protein	['GE000502', 'energy-coupling factor transporter transmembrane protein EcfT [Mycoplasma ovipneumoniae]', 'gi|763429967|ref|WP_044285598.1|', '4.9e-154', '98.75', '100.00', '553']	CbiQ	Energy-coupling factor transporter transmembrane protein EcfT	Energy-coupling factor transporter transmembrane protein EcfT
GE000503	COG1122|(ABC) transporter	[P]: Inorganic ion transport and metabolism	Molecular Function: ATP binding (GO:0005524); Biological Process: transport (GO:0006810); Molecular Function: ATPase activity (GO:0016887); Cellular Component: ATP-binding cassette (ABC) transporter complex (GO:0043190)	K16787|energy-coupling factor transport system ATP-binding protein	['GE000503', 'MULTISPECIES: ATP-binding cassette domain-containing protein [Mycoplasma]', 'gi|1060090317|ref|WP_069099231.1|', '8.4e-164', '99.34', '100.00', '585']	ABC_tran;AAA_21;AAA_29	Energy-coupling factor transporter ATP-binding protein EcfA2	Energy-coupling factor transporter ATP-binding protein EcfA
GE000504	COG1122|(ABC) transporter	[P]: Inorganic ion transport and metabolism	Molecular Function: ATP binding (GO:0005524); Biological Process: transport (GO:0006810); Molecular Function: ATPase activity (GO:0016887); Cellular Component: ATP-binding cassette (ABC) transporter complex (GO:0043190)	K16786|energy-coupling factor transport system ATP-binding protein	['GE000504', 'energy-coupling factor transporter ATPase [Mycoplasma ovipneumoniae]', 'gi|763428318|ref|WP_044283998.1|', '5.1e-144', '99.26', '99.63', '519']	ABC_tran;SMC_N;AAA_21	Energy-coupling factor transporter ATP-binding protein EcfA1	Energy-coupling factor transporter ATP-binding protein EcfA
GE000505	COG0634|hypoxanthine phosphoribosyltransferase	[F]: Nucleotide transport and metabolism	Molecular Function: hypoxanthine phosphoribosyltransferase activity (GO:0004422); Cellular Component: cytoplasm (GO:0005737); Biological Process: purine ribonucleoside salvage (GO:0006166); Molecular Function: guanine phosphoribosyltransferase activity (GO:0052657)	K00760|hypoxanthine phosphoribosyltransferase	['GE000505', 'MULTISPECIES: hypoxanthine phosphoribosyltransferase [Mycoplasma]', 'gi|1060090318|ref|WP_069099232.1|', '2.2e-95', '99.44', '100.00', '357']	Pribosyltran	Hypoxanthine-guanine phosphoribosyltransferase	Hypoxanthine phosphoribosyltransferase
GE000506	COG0313|Catalyzes the 2'-O-methylation of the ribose of cytidine 1402 (C1402) in 16S rRNA (By similarity)	[R]: General function prediction only	Biological Process: enzyme-directed rRNA 2'-O-methylation (GO:0000453); Cellular Component: cytoplasm (GO:0005737); Cellular Component: integral component of membrane (GO:0016021); Molecular Function: rRNA (cytosine-2'-O-)-methyltransferase activity (GO:0070677)	K07056|16S rRNA (cytidine1402-2'-O)-methyltransferase	['GE000506', '16S rRNA (cytidine(1402)-2&apos;-O)-methyltransferase [Mycoplasma ovipneumoniae]', 'gi|763428320|ref|WP_044284000.1|', '1.0e-127', '98.77', '100.00', '465']	TP_methylase	Ribosomal RNA small subunit methyltransferase I	Ribosomal RNA small subunit methyltransferase I
GE000507	COG0470|DNA polymerase III subunit delta'	[L]: Replication, recombination and repair	--	K02341|DNA polymerase III subunit delta'	['GE000507', 'MULTISPECIES: DNA polymerase III subunit delta&apos; [Mycoplasma]', 'gi|1060090320|ref|WP_069099234.1|', '8.4e-153', '97.59', '100.00', '548']	DNA_pol3_delta2	DNA polymerase III subunit delta&apos;	DNA polymerase III subunit
GE000508	COG0125|Phosphorylation of dTMP to form dTDP in both de novo and salvage pathways of dTTP synthesis (By similarity)	[F]: Nucleotide transport and metabolism	Molecular Function: thymidylate kinase activity (GO:0004798); Molecular Function: ATP binding (GO:0005524); Biological Process: dTDP biosynthetic process (GO:0006233); Biological Process: dTTP biosynthetic process (GO:0006235); Biological Process: nucleotide phosphorylation (GO:0046939)	K00943|dTMP kinase	['GE000508', 'dTMP kinase [Mycoplasma ovipneumoniae]', 'gi|763428322|ref|WP_044284002.1|', '8.6e-118', '99.09', '100.00', '432']	Thymidylate_kin;dNK	Thymidylate kinase	Thymidylate kinase
GE000509	COG0353|May play a role in DNA repair. It seems to be involved in an RecBC-independent recombinational process of DNA repair. It may act with RecF and RecO (By similarity)	[L]: Replication, recombination and repair	Molecular Function: DNA binding (GO:0003677); Biological Process: DNA repair (GO:0006281); Biological Process: DNA recombination (GO:0006310); Molecular Function: metal ion binding (GO:0046872)	K06187|recombination protein RecR	['GE000509', 'recombination protein RecR [Mycoplasma ovipneumoniae]', 'gi|763429974|ref|WP_044285605.1|', '2.4e-103', '98.97', '100.00', '384']	RecR;Toprim_4	Recombination protein RecR	Recombination protein RecR
GE000510	NOG225692|Binds to DNA and alters its conformation. May be involved in regulation of gene expression, nucleoid organization and DNA protection (By similarity)	[S]: Function unknown	Molecular Function: DNA binding (GO:0003677); Cellular Component: cytoplasm (GO:0005737); Cellular Component: bacterial nucleoid (GO:0043590)	K09747|uncharacterized protein	['GE000510', 'MULTISPECIES: YbaB/EbfC family nucleoid-associated protein [Mycoplasma]', 'gi|763428324|ref|WP_044284004.1|', '6.1e-41', '100.00', '100.00', '175']	YbaB_DNA_bd	Nucleoid-associated protein LACR_0106	Nucleoid-associated protein NCTC10151_00643
GE000511	COG2812|dna polymerase iii subunits gamma and tau	[L]: Replication, recombination and repair	Molecular Function: DNA binding (GO:0003677); Molecular Function: DNA-directed DNA polymerase activity (GO:0003887); Molecular Function: ATP binding (GO:0005524); Biological Process: DNA replication (GO:0006260); Cellular Component: DNA polymerase III complex (GO:0009360); Biological Process: DNA biosynthetic process (GO:0071897)	K02343|DNA polymerase III subunit gamma/tau	['GE000511', 'DNA polymerase III subunit gamma/tau [Mycoplasma ovipneumoniae]', 'gi|763429975|ref|WP_044285606.1|', '0.0e+00', '94.02', '100.00', '1231']	DNA_pol3_delta2;AAA;RuvB_N;AAA_5	DNA polymerase III subunit gamma/tau	DNA polymerase III subunit gamma/tau
GE000512	NOG148541|--	[S]: Function unknown	--	--	['GE000512', 'MULTISPECIES: hypothetical protein [Mycoplasma]', 'gi|1060090324|ref|WP_069099238.1|', '1.4e-55', '99.10', '100.00', '224']	--	--	Uncharacterized protein
GE000513	COG0095|Lipoate-protein, ligase	[H]: Coenzyme transport and metabolism	Molecular Function: ATP binding (GO:0005524); Biological Process: protein lipoylation (GO:0009249); Molecular Function: transferase activity (GO:0016740); Molecular Function: ligase activity (GO:0016874)	K03800|lipoate---protein ligase	['GE000513', 'lipoate--protein ligase [Mycoplasma ovipneumoniae]', 'gi|763429977|ref|WP_044285608.1|', '8.9e-183', '98.80', '100.00', '648']	Lip_prot_lig_C;BPL_LplA_LipB	Lipoate-protein ligase LplJ	Lipoate--protein ligase
GE000514	COG0596|Alpha beta hydrolase	[R]: General function prediction only	--	--	['GE000514', 'alpha/beta hydrolase [Mycoplasma ovipneumoniae]', 'gi|763429978|ref|WP_044285609.1|', '2.3e-144', '98.13', '100.00', '520']	Abhydrolase_1;Abhydrolase_6;Hydrolase_4;UPF0227;DUF1057	Putative esterase/lipase 2	Putative esterase/lipase
GE000515	COG0693|PfpI family	[R]: General function prediction only	--	K03152|protein deglycase	['GE000515', 'DJ-1 family protein [Mycoplasma ovipneumoniae]', 'gi|763429980|ref|WP_044285611.1|', '1.9e-94', '100.00', '100.00', '354']	DJ-1_PfpI	--	Putative intracellular protease/amidase (Putative glutaminase)
GE000516	COG0172|Catalyzes the attachment of serine to tRNA(Ser). Is also able to aminoacylate tRNA(Sec) with serine, to form the misacylated tRNA L-seryl-tRNA(Sec), which will be further converted into selenocysteinyl-tRNA(Sec) (By similarity)	[J]: Translation, ribosomal structure and biogenesis	Molecular Function: serine-tRNA ligase activity (GO:0004828); Molecular Function: ATP binding (GO:0005524); Cellular Component: cytoplasm (GO:0005737); Biological Process: seryl-tRNA aminoacylation (GO:0006434)	K01875|seryl-tRNA synthetase	['GE000516', 'serine--tRNA ligase [Mycoplasma ovipneumoniae]', 'gi|1574179985|ref|WP_129644512.1|', '5.2e-233', '97.34', '100.00', '815']	tRNA-synt_2b;Seryl_tRNA_N	Serine--tRNA ligase	Seryl-tRNA synthetase
GE000517	COG0148|Catalyzes the reversible conversion of 2- phosphoglycerate into phosphoenolpyruvate. It is essential for the degradation of carbohydrates via glycolysis (By similarity)	[G]: Carbohydrate transport and metabolism	Cellular Component: phosphopyruvate hydratase complex (GO:0000015); Molecular Function: magnesium ion binding (GO:0000287); Molecular Function: phosphopyruvate hydratase activity (GO:0004634); Cellular Component: extracellular region (GO:0005576); Biological Process: glycolytic process (GO:0006096); Cellular Component: cell surface (GO:0009986)	K01689|enolase	['GE000517', 'phosphopyruvate hydratase [Mycoplasma ovipneumoniae]', 'gi|763429982|ref|WP_044285613.1|', '2.5e-249', '99.33', '100.00', '870']	Enolase_C;Enolase_N	Enolase	Enolase
GE000518	COG0036|ribulose-phosphate 3-epimerase	[G]: Carbohydrate transport and metabolism	Molecular Function: ribulose-phosphate 3-epimerase activity (GO:0004750); Biological Process: carbohydrate metabolic process (GO:0005975)	K01783|ribulose-phosphate 3-epimerase	['GE000518', 'ribulose-phosphate 3-epimerase [Mycoplasma ovipneumoniae]', 'gi|1574179989|ref|WP_129644516.1|', '4.1e-112', '98.61', '100.00', '413']	Ribul_P_3_epim;His_biosynth;PcrB	Ribulose-phosphate 3-epimerase	D-ribulose-5-phosphate 3 epimerase
GE000519	COG1162|May play a role in 30S ribosomal subunit biogenesis. Unusual circulary permuted GTPase that catalyzes rapid hydrolysis of GTP with a slow catalytic turnover (By similarity)	[R]: General function prediction only	Molecular Function: GTPase activity (GO:0003924); Molecular Function: GTP binding (GO:0005525); Molecular Function: metal ion binding (GO:0046872)	K06949|ribosome biogenesis GTPase / thiamine phosphate phosphatase	['GE000519', 'ribosome small subunit-dependent GTPase A [Mycoplasma ovipneumoniae]', 'gi|763429984|ref|WP_044285615.1|', '3.2e-157', '97.89', '100.00', '563']	RsgA_GTPase;RsgA_N;MMR_HSR1	Small ribosomal subunit biogenesis GTPase RsgA	Small ribosomal subunit biogenesis GTPase RsgA
GE000520	COG0194|Essential for recycling GMP and indirectly, cGMP (By similarity)	[F]: Nucleotide transport and metabolism	Molecular Function: guanylate kinase activity (GO:0004385); Molecular Function: ATP binding (GO:0005524); Cellular Component: cytoplasm (GO:0005737); Biological Process: phosphorylation (GO:0016310); Biological Process: GMP metabolic process (GO:0046037); Biological Process: GDP metabolic process (GO:0046710)	K00942|guanylate kinase	['GE000520', 'guanylate kinase [Mycoplasma ovipneumoniae]', 'gi|1563801819|ref|VEU71961.1|', '3.5e-99', '98.45', '100.00', '370']	Guanylate_kin	Guanylate kinase	Guanylate kinase
GE000521	COG0742|methyltransferase	[L]: Replication, recombination and repair	Molecular Function: methyltransferase activity (GO:0008168); Biological Process: rRNA methylation (GO:0031167)	--	['GE000521', 'MULTISPECIES: 16S rRNA (guanine(966)-N(2))-methyltransferase RsmD [Mycoplasma]', 'gi|1060090442|ref|WP_069099356.1|', '3.2e-97', '98.39', '100.00', '363']	Cons_hypoth95;MTS;MethyltransfD12;TRM;Methyltransf_3	Ribosomal RNA small subunit methyltransferase D	Methyltransferase
GE000522	NOG112687|Involved in DNA repair and RecF pathway recombination (By similarity)	[L]: Replication, recombination and repair	Biological Process: DNA repair (GO:0006281); Biological Process: DNA recombination (GO:0006310)	K03584|DNA repair protein RecO (recombination protein O)	['GE000522', 'DNA repair protein RecO [Mycoplasma ovipneumoniae]', 'gi|763429987|ref|WP_044285618.1|', '4.9e-124', '98.67', '100.00', '453']	RecO_N	DNA repair protein RecO	DNA repair protein RecO
GE000523	NOG150826|--	[S]: Function unknown	Cellular Component: integral component of membrane (GO:0016021)	--	['GE000523', 'hypothetical protein [Mycoplasma ovipneumoniae]', 'gi|921305133|ref|WP_053240157.1|', '0.0e+00', '94.21', '99.88', '1483']	DUF31	Uncharacterized protein UU030	DUF31 domain-containing protein
GE000524	COG0229|)-reductase	[O]: Posttranslational modification, protein turnover, chaperones	Biological Process: response to oxidative stress (GO:0006979); Molecular Function: peptide-methionine (S)-S-oxide reductase activity (GO:0008113); Biological Process: protein repair (GO:0030091); Molecular Function: peptide-methionine (R)-S-oxide reductase activity (GO:0033743); Molecular Function: L-methionine-(R)-S-oxide reductase activity (GO:0033745); Biological Process: oxidation-reduction p…	K07305|peptide-methionine (R)-S-oxide reductase	['GE000524', 'MULTISPECIES: peptide-methionine (R)-S-oxide reductase [Mycoplasma]', 'gi|763428337|ref|WP_044284017.1|', '2.0e-78', '100.00', '100.00', '300']	SelR	Peptide methionine sulfoxide reductase MsrB	Peptide methionine sulfoxide reductase MsrB
GE000525	NOG178997|--	[S]: Function unknown	--	--	['GE000525', 'hypothetical protein [Mycoplasma ovipneumoniae]', 'gi|763428338|ref|WP_044284018.1|', '1.2e-179', '88.44', '100.00', '639']	--	--	Uncharacterized protein
GE000526	COG0531|amino acid	[E]: Amino acid transport and metabolism	Biological Process: amino acid transmembrane transport (GO:0003333); Molecular Function: amino acid transmembrane transporter activity (GO:0015171); Cellular Component: integral component of membrane (GO:0016021)	--	['GE000526', 'Uncharacterised protein [Mycoplasma ovipneumoniae]', 'gi|1563801826|ref|VEU71975.1|', '3.9e-242', '98.89', '100.00', '846']	AA_permease_2;AA_permease	Uncharacterized protein MG225 homolog	Uncharacterized protein
GE000527	COG0758|DNA protecting protein DprA	[L]: Replication, recombination and repair	Biological Process: DNA mediated transformation (GO:0009294)	K04096|DNA processing protein	['GE000527', 'DNA-processing protein DprA [Mycoplasma ovipneumoniae]', 'gi|763428342|ref|WP_044284021.1|', '1.5e-145', '99.61', '100.00', '524']	DNA_processg_A	Protein Smf	DNA processing protein (Smf)
GE000528	--	--	Cellular Component: integral component of membrane (GO:0016021)	--	['GE000528', 'hypothetical protein [Mycoplasma ovipneumoniae]', 'gi|763429993|ref|WP_044285624.1|', '1.1e-46', '100.00', '100.00', '194']	--	--	Uncharacterized protein
GE000529	--	--	Cellular Component: integral component of membrane (GO:0016021)	--	['GE000529', 'Hypothetical protein MOVI_1650 [Mycoplasma ovipneumoniae 14811]', 'gi|594021215|ref|EXU61293.1|', '5.5e-245', '96.05', '78.21', '856']	--	--	Uncharacterized protein
GE000530	COG3451|type IV secretion system protein	[U]: Intracellular trafficking, secretion, and vesicular transport	Cellular Component: integral component of membrane (GO:0016021); Molecular Function: transferase activity (GO:0016740)	--	['GE000530', 'DUF87 domain-containing protein [Mycoplasma ovipneumoniae]', 'gi|1574180013|ref|WP_129644540.1|', '0.0e+00', '98.98', '100.00', '1713']	AAA_10;DUF87;TrwB_AAD_bind	--	Conjugal transfer ATP-binding protein TraC
GE000531	NOG133728|--	[S]: Function unknown	Cellular Component: integral component of membrane (GO:0016021)	--	['GE000531', 'MULTISPECIES: hypothetical protein [Mycoplasma]', 'gi|1060090435|ref|WP_069099349.1|', '0.0e+00', '94.38', '100.00', '2241']	--	--	Uncharacterized protein
GE000532	COG0250|Participates in transcription elongation, termination and antitermination (By similarity)	[K]: Transcription	Biological Process: transcription antitermination (GO:0031564); Biological Process: regulation of DNA-templated transcription, elongation (GO:0032784)	K02601|transcription termination/antitermination protein NusG	['GE000532', 'transcription termination/antitermination protein NusG [Mycoplasma ovipneumoniae]', 'gi|763428346|ref|WP_044284025.1|', '4.3e-105', '99.48', '100.00', '389']	NusG;KOW	--	Transcription termination/antitermination protein NusG
GE000533	--	--	Cellular Component: intracellular (GO:0005622); Cellular Component: plasma membrane (GO:0005886); Biological Process: protein targeting (GO:0006605); Biological Process: protein secretion (GO:0009306); Molecular Function: P-P-bond-hydrolysis-driven protein transmembrane transporter activity (GO:0015450); Cellular Component: integral component of membrane (GO:0016021); Biological Process: protein …	K03073|preprotein translocase subunit SecE	['GE000533', 'preprotein translocase subunit SecE [Mycoplasma ovipneumoniae]', 'gi|763429998|ref|WP_044285629.1|', '2.2e-31', '94.87', '100.00', '143']	SecE	--	Protein translocase subunit SecE
GE000534	NOG164617|--	[S]: Function unknown	Molecular Function: DNA binding (GO:0003677); Molecular Function: DNA-binding transcription factor activity (GO:0003700); Biological Process: DNA-templated transcription, initiation (GO:0006352); Biological Process: regulation of transcription, DNA-templated (GO:0006355); Molecular Function: sigma factor activity (GO:0016987)	--	['GE000534', 'MULTISPECIES: sigma-70 family RNA polymerase sigma factor [Mycoplasma]', 'gi|763428348|ref|WP_044284027.1|', '5.0e-95', '98.91', '100.00', '356']	--	--	RNA polymerase sigma factor, sigma-70 family
GE000535	COG0566|methyltransferase	[J]: Translation, ribosomal structure and biogenesis	Biological Process: RNA methylation (GO:0001510); Molecular Function: RNA binding (GO:0003723); Biological Process: RNA processing (GO:0006396); Molecular Function: RNA methyltransferase activity (GO:0008173); Cellular Component: integral component of membrane (GO:0016021)	K03218|23S rRNA (guanosine2251-2'-O)-methyltransferase	['GE000535', '23S rRNA (guanosine(2251)-2&apos;-O)-methyltransferase RlmB [Mycoplasma ovipneumoniae]', 'gi|763428349|ref|WP_044284028.1|', '1.4e-123', '97.82', '100.00', '451']	SpoU_methylase;SpoU_sub_bind	Uncharacterized tRNA/rRNA methyltransferase BB_0516	tRNA/rRNA methyltransferase
GE000536	COG0215|Cysteinyl-tRNA synthetase	[J]: Translation, ribosomal structure and biogenesis	Molecular Function: cysteine-tRNA ligase activity (GO:0004817); Molecular Function: ATP binding (GO:0005524); Cellular Component: cytoplasm (GO:0005737); Biological Process: cysteinyl-tRNA aminoacylation (GO:0006423); Molecular Function: zinc ion binding (GO:0008270)	K01883|cysteinyl-tRNA synthetase	['GE000536', 'cysteine--tRNA ligase [Mycoplasma ovipneumoniae]', 'gi|763430000|ref|WP_044285631.1|', '1.3e-225', '98.01', '100.00', '791']	tRNA-synt_1e;tRNA-synt_1g;tRNA-synt_1;tRNA-synt_1f	Cysteine--tRNA ligase	Cysteine--tRNA ligase
GE000537	COG1451|metaL-dependent hydrolase	[R]: General function prediction only	--	K07043|uncharacterized protein	['GE000537', 'DUF45 domain-containing protein [Mycoplasma ovipneumoniae]', 'gi|763430001|ref|WP_044285632.1|', '5.3e-126', '99.57', '100.00', '459']	DUF45	--	Protein of uncharacterized function DUF45
GE000538	COG1253|CBS Domain protein	[P]: Inorganic ion transport and metabolism	Cellular Component: integral component of membrane (GO:0016021)	--	['GE000538', 'DUF21 domain-containing protein [Mycoplasma ovipneumoniae]', 'gi|763428352|ref|WP_044284031.1|', '1.1e-190', '98.54', '100.00', '675']	DUF21;CBS	UPF0053 protein MG146	Hemolysin-related protein
GE000539	COG0305|Replicative dna helicase	[L]: Replication, recombination and repair	Molecular Function: DNA binding (GO:0003677); Molecular Function: DNA helicase activity (GO:0003678); Molecular Function: ATP binding (GO:0005524); Biological Process: DNA replication, synthesis of RNA primer (GO:0006269); Biological Process: DNA duplex unwinding (GO:0032508); Cellular Component: primosome complex (GO:1990077)	K02314|replicative DNA helicase	['GE000539', 'replicative DNA helicase [Mycoplasma ovipneumoniae]', 'gi|763428353|ref|WP_044284032.1|', '1.4e-255', '99.35', '100.00', '891']	DnaB_C;DnaB;AAA_25;ATPase	Replicative DNA helicase	Replicative DNA helicase
GE000540	--	--	Molecular Function: structural constituent of ribosome (GO:0003735); Cellular Component: ribosome (GO:0005840); Biological Process: translation (GO:0006412); Molecular Function: rRNA binding (GO:0019843)	K02939|large subunit ribosomal protein L9	['GE000540', '50S ribosomal protein L9 [Mycoplasma ovipneumoniae]', 'gi|1060087041|ref|WP_069096481.1|', '2.6e-70', '98.62', '100.00', '273']	Ribosomal_L9_N;Ribosomal_L9_C	50S ribosomal protein L9	50S ribosomal protein L9
GE000541	COG3887|domain protein	[T]: Signal transduction mechanisms	Cellular Component: integral component of membrane (GO:0016021)	--	['GE000541', 'MULTISPECIES: hypothetical protein [Mycoplasma]', 'gi|763430004|ref|WP_044285635.1|', '0.0e+00', '100.00', '100.00', '1258']	DHH;DHHA1	--	Putative bifunctional signaling protein/50S ribosomal protein L9
GE000542	COG0495|Leucyl-trna synthetase	[J]: Translation, ribosomal structure and biogenesis	Molecular Function: aminoacyl-tRNA editing activity (GO:0002161); Molecular Function: leucine-tRNA ligase activity (GO:0004823); Molecular Function: ATP binding (GO:0005524); Cellular Component: cytoplasm (GO:0005737); Biological Process: leucyl-tRNA aminoacylation (GO:0006429); Biological Process: regulation of translational fidelity (GO:0006450)	K01869|leucyl-tRNA synthetase	['GE000542', 'leucine--tRNA ligase [Mycoplasma ovipneumoniae]', 'gi|763430005|ref|WP_044285636.1|', '0.0e+00', '98.61', '100.00', '1593']	tRNA-synt_1;tRNA-synt_1_2;tRNA-synt_1g;Anticodon_1;tRNA-synt_1e	Leucine--tRNA ligase	Leucine--tRNA ligase
GE000543	COG3513|Crispr-associated protein, Csn1 family	[L]: Replication, recombination and repair	--	K09952|CRISPR-associated endonuclease Csn1	['GE000543', 'type II CRISPR RNA-guided endonuclease Cas9 [Mycoplasma ovipneumoniae]', 'gi|1173599172|ref|WP_081311021.1|', '0.0e+00', '91.20', '100.00', '2237']	HNH_4;RuvC_III	CRISPR-associated endonuclease Cas9 1	CRISPR-associated endonuclease Cas9
GE000544	COG1518|CRISPR (clustered regularly interspaced short palindromic repeat), is an adaptive immune system that provides protection against mobile genetic elements (viruses, transposable elements and conjugative plasmids). CRISPR clusters contain sequences complementary to antecedent mobile elements and target invading nucleic acids. CRISPR clusters are transcribed and processed into CRISPR RNA (crR…	[L]: Replication, recombination and repair	Molecular Function: DNA binding (GO:0003677); Molecular Function: endonuclease activity (GO:0004519); Biological Process: maintenance of CRISPR repeat elements (GO:0043571); Molecular Function: metal ion binding (GO:0046872); Biological Process: defense response to virus (GO:0051607); Biological Process: nucleic acid phosphodiester bond hydrolysis (GO:0090305)	K15342|CRISP-associated protein Cas1	['GE000544', 'type II CRISPR-associated endonuclease Cas1 [Mycoplasma ovipneumoniae]', 'gi|1060089734|ref|WP_069098730.1|', '2.1e-164', '98.63', '100.00', '587']	Cas_Cas1	--	CRISPR-associated endonuclease Cas1
GE000545	--	--	Molecular Function: endoribonuclease activity (GO:0004521); Biological Process: maintenance of CRISPR repeat elements (GO:0043571); Molecular Function: metal ion binding (GO:0046872); Biological Process: defense response to virus (GO:0051607); Biological Process: RNA phosphodiester bond hydrolysis, endonucleolytic (GO:0090502)	K09951|CRISPR-associated protein Cas2	['GE000545', 'CRISPR-associated endonuclease Cas2 [Mycoplasma ovipneumoniae]', 'gi|498006768|ref|WP_010320924.1|', '1.9e-52', '99.09', '100.00', '214']	CRISPR_Cas2	CRISPR-associated endoribonuclease Cas2	CRISPR-associated endoribonuclease Cas2
GE000546	--	--	--	--	['GE000546', 'hypothetical protein [Mycoplasma ovipneumoniae]', 'gi|1574180042|ref|WP_129644568.1|', '1.4e-135', '99.22', '100.00', '491']	--	--	Uncharacterized protein
GE000547	--	--	--	--	['GE000547', 'BAFF-R, TALL-1 binding [Mycoplasma ovipneumoniae]', 'gi|1563801847|ref|VEU72017.1|', '1.4e-18', '61.04', '88.51', '101']	--	--	BAFF-R, TALL-1 binding
GE000548	--	--	--	--	['GE000548', 'hypothetical protein MARG145_0140 [Mycoplasma arginini]', 'gi|761597746|ref|BAQ54276.1|', '1.2e-16', '54.55', '93.40', '95']	--	--	Uncharacterized protein
GE000549	--	--	--	--	['GE000549', 'BAFF-R, TALL-1 binding [Mycoplasma ovipneumoniae]', 'gi|1563801847|ref|VEU72017.1|', '2.0e-12', '71.43', '82.35', '80']	--	--	BAFF-R, TALL-1 binding
GE000550	COG0265|serine protease	[O]: Posttranslational modification, protein turnover, chaperones	Molecular Function: serine-type endopeptidase activity (GO:0004252); Biological Process: proteolysis (GO:0006508); Cellular Component: integral component of membrane (GO:0016021)	--	['GE000550', 'serine protease [Mycoplasma ovipneumoniae]', 'gi|1060089581|ref|WP_069098648.1|', '7.1e-112', '95.45', '100.00', '412']	Trypsin_2;Trypsin	Serine protease Do-like HtrA	Probable periplasmic serine endoprotease DegP-like
GE000551	COG0203|50S ribosomal protein l17	[J]: Translation, ribosomal structure and biogenesis	Molecular Function: structural constituent of ribosome (GO:0003735); Cellular Component: ribosome (GO:0005840); Biological Process: translation (GO:0006412)	K02879|large subunit ribosomal protein L17	['GE000551', 'MULTISPECIES: 50S ribosomal protein L17 [Mycoplasma]', 'gi|498007219|ref|WP_010321375.1|', '3.8e-59', '100.00', '100.00', '236']	Ribosomal_L17	50S ribosomal protein L17	50S ribosomal protein L17
GE000552	COG0202|DNA-dependent RNA polymerase catalyzes the transcription of DNA into RNA using the four ribonucleoside triphosphates as substrates (By similarity)	[K]: Transcription	Molecular Function: DNA binding (GO:0003677); Molecular Function: DNA-directed 5'-3' RNA polymerase activity (GO:0003899); Biological Process: transcription, DNA-templated (GO:0006351); Molecular Function: protein dimerization activity (GO:0046983)	K03040|DNA-directed RNA polymerase subunit alpha	['GE000552', 'DNA-directed RNA polymerase subunit alpha [Mycoplasma ovipneumoniae]', 'gi|763430017|ref|WP_044285648.1|', '3.9e-178', '100.00', '100.00', '633']	RNA_pol_A_CTD;RNA_pol_L;RNA_pol_A_bac	DNA-directed RNA polymerase subunit alpha	DNA-directed RNA polymerase subunit alpha
GE000553	COG0100|Located on the platform of the 30S subunit, it bridges several disparate RNA helices of the 16S rRNA. Forms part of the Shine-Dalgarno cleft in the 70S ribosome (By similarity)	[J]: Translation, ribosomal structure and biogenesis	Molecular Function: structural constituent of ribosome (GO:0003735); Cellular Component: ribosome (GO:0005840); Biological Process: translation (GO:0006412); Molecular Function: rRNA binding (GO:0019843)	K02948|small subunit ribosomal protein S11	['GE000553', 'MULTISPECIES: 30S ribosomal protein S11 [Mycoplasma]', 'gi|498007217|ref|WP_010321373.1|', '7.2e-67', '100.00', '100.00', '262']	Ribosomal_S11	30S ribosomal protein S11	30S ribosomal protein S11
GE000554	COG0099|Located at the top of the head of the 30S subunit, it contacts several helices of the 16S rRNA. In the 70S ribosome it contacts the 23S rRNA (bridge B1a) and protein L5 of the 50S subunit (bridge B1b), connecting the 2 subunits	[J]: Translation, ribosomal structure and biogenesis	Molecular Function: tRNA binding (GO:0000049); Molecular Function: structural constituent of ribosome (GO:0003735); Cellular Component: ribosome (GO:0005840); Biological Process: translation (GO:0006412); Molecular Function: rRNA binding (GO:0019843)	K02952|small subunit ribosomal protein S13	['GE000554', 'MULTISPECIES: 30S ribosomal protein S13 [Mycoplasma]', 'gi|498007216|ref|WP_010321372.1|', '5.7e-67', '100.00', '100.00', '262']	Ribosomal_S13	30S ribosomal protein S13	30S ribosomal protein S13
GE000555	NOG219173|50S ribosomal protein L36	[J]: Translation, ribosomal structure and biogenesis	Molecular Function: structural constituent of ribosome (GO:0003735); Cellular Component: ribosome (GO:0005840); Biological Process: translation (GO:0006412)	K02919|large subunit ribosomal protein L36	['GE000555', 'MULTISPECIES: 50S ribosomal protein L36 [Mycoplasma]', 'gi|498007215|ref|WP_010321371.1|', '1.7e-10', '100.00', '100.00', '73']	Ribosomal_L36	50S ribosomal protein L36	50S ribosomal protein L36
GE000556	--	--	Molecular Function: translation initiation factor activity (GO:0003743); Cellular Component: cytoplasm (GO:0005737); Biological Process: translational initiation (GO:0006413); Molecular Function: rRNA binding (GO:0019843); Molecular Function: ribosome binding (GO:0043022)	K02518|translation initiation factor IF-1	['GE000556', 'MULTISPECIES: translation initiation factor IF-1 [Mycoplasma]', 'gi|763430018|ref|WP_044285649.1|', '3.5e-34', '100.00', '100.00', '152']	eIF-1a	Translation initiation factor IF-1	Translation initiation factor IF-1
GE000557	COG0024|Removes the N-terminal methionine from nascent proteins (By similarity)	[J]: Translation, ribosomal structure and biogenesis	Biological Process: proteolysis (GO:0006508); Molecular Function: metal ion binding (GO:0046872); Molecular Function: metalloaminopeptidase activity (GO:0070006); Biological Process: protein initiator methionine removal (GO:0070084)	K01265|methionyl aminopeptidase	['GE000557', 'MULTISPECIES: type I methionyl aminopeptidase [Mycoplasma]', 'gi|1060090569|ref|WP_069099483.1|', '8.6e-138', '99.20', '100.00', '498']	Peptidase_M24	Methionine aminopeptidase	Methionine aminopeptidase
GE000558	COG0563|Catalyzes the reversible transfer of the terminal phosphate group between ATP and AMP. Plays an important role in cellular energy homeostasis and in adenine nucleotide metabolism (By similarity)	[F]: Nucleotide transport and metabolism	Molecular Function: adenylate kinase activity (GO:0004017); Molecular Function: ATP binding (GO:0005524); Cellular Component: cytoplasm (GO:0005737); Molecular Function: zinc ion binding (GO:0008270); Biological Process: AMP salvage (GO:0044209); Biological Process: nucleotide phosphorylation (GO:0046939)	K00939|adenylate kinase	['GE000558', 'nucleoside monophosphate kinase [Mycoplasma ovipneumoniae]', 'gi|763430020|ref|WP_044285651.1|', '3.5e-116', '99.53', '100.00', '426']	ADK;AAA_17;ADK_lid;AAA_18	Adenylate kinase	Adenylate kinase
GE000559	COG0201|The central subunit of the protein translocation channel SecYEG. Consists of two halves formed by TMs 1-5 and 6-10. These two domains form a lateral gate at the front which open onto the bilayer between TMs 2 and 7, and are clamped together by SecE at the back. The channel is closed by both a pore ring composed of hydrophobic SecY resides and a short helix (helix 2A) on the extracellular …	[U]: Intracellular trafficking, secretion, and vesicular transport	Cellular Component: intracellular (GO:0005622); Cellular Component: plasma membrane (GO:0005886); Biological Process: protein targeting (GO:0006605); Cellular Component: integral component of membrane (GO:0016021); Biological Process: protein transport by the Sec complex (GO:0043952); Biological Process: intracellular protein transmembrane transport (GO:0065002)	K03076|preprotein translocase subunit SecY	['GE000559', 'preprotein translocase subunit SecY [Mycoplasma ovipneumoniae]', 'gi|763430021|ref|WP_044285652.1|', '1.2e-249', '99.58', '100.00', '871']	SecY	Protein translocase subunit SecY	Protein translocase subunit SecY
GE000560	COG0200|Binds to the 23S rRNA (By similarity)	[J]: Translation, ribosomal structure and biogenesis	Molecular Function: structural constituent of ribosome (GO:0003735); Biological Process: translation (GO:0006412); Cellular Component: large ribosomal subunit (GO:0015934); Molecular Function: rRNA binding (GO:0019843)	K02876|large subunit ribosomal protein L15	['GE000560', '50S ribosomal protein L15 [Mycoplasma ovipneumoniae]', 'gi|763428370|ref|WP_044284048.1|', '4.7e-67', '100.00', '100.00', '263']	Ribosomal_L27A	50S ribosomal protein L15	50S ribosomal protein L15
GE000561	COG0098|Located at the back of the 30S subunit body where it stabilizes the conformation of the head with respect to the body (By similarity)	[J]: Translation, ribosomal structure and biogenesis	Molecular Function: structural constituent of ribosome (GO:0003735); Biological Process: translation (GO:0006412); Cellular Component: small ribosomal subunit (GO:0015935); Molecular Function: rRNA binding (GO:0019843)	K02988|small subunit ribosomal protein S5	['GE000561', '30S ribosomal protein S5 [Mycoplasma ovipneumoniae]', 'gi|763428371|ref|WP_044284049.1|', '1.6e-89', '96.67', '100.00', '338']	Ribosomal_S5_C;Ribosomal_S5	30S ribosomal protein S5	30S ribosomal protein S5
GE000562	COG0256|This is one of the proteins that binds and probably mediates the attachment of the 5S RNA into the large ribosomal subunit, where it forms part of the central protuberance (By similarity)	[J]: Translation, ribosomal structure and biogenesis	Molecular Function: structural constituent of ribosome (GO:0003735); Cellular Component: ribosome (GO:0005840); Biological Process: translation (GO:0006412); Molecular Function: rRNA binding (GO:0019843)	K02881|large subunit ribosomal protein L18	['GE000562', '50S ribosomal protein L18 [Mycoplasma ovipneumoniae 14811]', 'gi|594021168|ref|EXU61247.1|', '3.1e-61', '100.00', '100.00', '243']	Ribosomal_L18p	50S ribosomal protein L18	50S ribosomal protein L18
GE000563	COG0097|This protein binds to the 23S rRNA, and is important in its secondary structure. It is located near the subunit interface in the base of the L7 L12 stalk, and near the tRNA binding site of the peptidyltransferase center (By similarity)	[J]: Translation, ribosomal structure and biogenesis	Molecular Function: structural constituent of ribosome (GO:0003735); Cellular Component: ribosome (GO:0005840); Biological Process: translation (GO:0006412); Molecular Function: rRNA binding (GO:0019843)	K02933|large subunit ribosomal protein L6	['GE000563', '50S ribosomal protein L6 [Mycoplasma ovipneumoniae]', 'gi|763428373|ref|WP_044284051.1|', '4.8e-90', '99.44', '100.00', '339']	Ribosomal_L6	50S ribosomal protein L6	50S ribosomal protein L6
GE000564	COG0096|One of the primary rRNA binding proteins, it binds directly to 16S rRNA central domain where it helps coordinate assembly of the platform of the 30S subunit (By similarity)	[J]: Translation, ribosomal structure and biogenesis	Molecular Function: structural constituent of ribosome (GO:0003735); Cellular Component: ribosome (GO:0005840); Biological Process: translation (GO:0006412); Molecular Function: rRNA binding (GO:0019843)	K02994|small subunit ribosomal protein S8	['GE000564', '30S ribosomal protein S8 [Mycoplasma ovipneumoniae]', 'gi|763430025|ref|WP_044285656.1|', '1.5e-64', '100.00', '100.00', '254']	Ribosomal_S8	30S ribosomal protein S8	30S ribosomal protein S8
GE000565	COG0199|Binds 16S rRNA, required for the assembly of 30S particles and may also be responsible for determining the conformation of the 16S rRNA at the A site (By similarity)	[J]: Translation, ribosomal structure and biogenesis	Molecular Function: structural constituent of ribosome (GO:0003735); Cellular Component: ribosome (GO:0005840); Biological Process: translation (GO:0006412); Molecular Function: zinc ion binding (GO:0008270); Molecular Function: rRNA binding (GO:0019843)	K02954|small subunit ribosomal protein S14	['GE000565', 'MULTISPECIES: type Z 30S ribosomal protein S14 [Mycoplasma]', 'gi|498007205|ref|WP_010321361.1|', '5.1e-28', '100.00', '100.00', '132']	Ribosomal_S14	30S ribosomal protein S14 type Z	30S ribosomal protein S14 type Z
GE000566	COG0094|This is 1 of the proteins that binds and probably mediates the attachment of the 5S RNA into the large ribosomal subunit, where it forms part of the central protuberance. In the 70S ribosome it contacts protein S13 of the 30S subunit (bridge B1b), connecting the 2 subunits	[J]: Translation, ribosomal structure and biogenesis	Molecular Function: tRNA binding (GO:0000049); Molecular Function: structural constituent of ribosome (GO:0003735); Cellular Component: ribosome (GO:0005840); Biological Process: translation (GO:0006412); Molecular Function: rRNA binding (GO:0019843)	K02931|large subunit ribosomal protein L5	['GE000566', 'MULTISPECIES: 50S ribosomal protein L5 [Mycoplasma]', 'gi|498007204|ref|WP_010321360.1|', '5.9e-96', '100.00', '100.00', '359']	Ribosomal_L5_C;Ribosomal_L5	50S ribosomal protein L5	50S ribosomal protein L5
GE000567	COG0198|One of the proteins that surrounds the polypeptide exit tunnel on the outside of the subunit (By similarity)	[J]: Translation, ribosomal structure and biogenesis	Molecular Function: structural constituent of ribosome (GO:0003735); Cellular Component: ribosome (GO:0005840); Biological Process: translation (GO:0006412); Molecular Function: rRNA binding (GO:0019843)	K02895|large subunit ribosomal protein L24	['GE000567', 'MULTISPECIES: 50S ribosomal protein L24 [Mycoplasma]', 'gi|763428376|ref|WP_044284054.1|', '5.4e-49', '100.00', '100.00', '202']	ribosomal_L24	50S ribosomal protein L24	50S ribosomal protein L24
GE000568	COG0093|Binds to 23S rRNA. Forms part of two intersubunit bridges in the 70S ribosome (By similarity)	[J]: Translation, ribosomal structure and biogenesis	Molecular Function: structural constituent of ribosome (GO:0003735); Biological Process: translation (GO:0006412); Cellular Component: large ribosomal subunit (GO:0015934); Molecular Function: rRNA binding (GO:0019843)	K02874|large subunit ribosomal protein L14	['GE000568', 'MULTISPECIES: 50S ribosomal protein L14 [Mycoplasma]', 'gi|498007202|ref|WP_010321358.1|', '8.6e-59', '100.00', '100.00', '235']	Ribosomal_L14	50S ribosomal protein L14	50S ribosomal protein L14
GE000569	COG0186|One of the primary rRNA binding proteins, it binds specifically to the 5'-end of 16S ribosomal	[J]: Translation, ribosomal structure and biogenesis	Molecular Function: structural constituent of ribosome (GO:0003735); Cellular Component: ribosome (GO:0005840); Biological Process: translation (GO:0006412); Molecular Function: rRNA binding (GO:0019843)	K02961|small subunit ribosomal protein S17	['GE000569', 'MULTISPECIES: 30S ribosomal protein S17 [Mycoplasma]', 'gi|763430026|ref|WP_044285657.1|', '1.8e-43', '98.94', '100.00', '184']	Ribosomal_S17	30S ribosomal protein S17	30S ribosomal protein S17
GE000570	--	--	Molecular Function: structural constituent of ribosome (GO:0003735); Cellular Component: ribosome (GO:0005840); Biological Process: translation (GO:0006412)	K02904|large subunit ribosomal protein L29	['GE000570', 'MULTISPECIES: 50S ribosomal protein L29 [Mycoplasma]', 'gi|1060090563|ref|WP_069099477.1|', '3.9e-48', '90.76', '100.00', '199']	Ribosomal_L29	50S ribosomal protein L29	50S ribosomal protein L29
GE000571	COG0197|Binds 23S rRNA and is also seen to make contacts with the A and possibly P site tRNAs (By similarity)	[J]: Translation, ribosomal structure and biogenesis	Molecular Function: tRNA binding (GO:0000049); Molecular Function: structural constituent of ribosome (GO:0003735); Cellular Component: ribosome (GO:0005840); Biological Process: translation (GO:0006412); Molecular Function: rRNA binding (GO:0019843)	K02878|large subunit ribosomal protein L16	['GE000571', 'MULTISPECIES: 50S ribosomal protein L16 [Mycoplasma]', 'gi|498007199|ref|WP_010321355.1|', '2.4e-70', '99.26', '100.00', '273']	Ribosomal_L16	50S ribosomal protein L16	50S ribosomal protein L16
GE000572	COG0092|Binds the lower part of the 30S subunit head. Binds mRNA in the 70S ribosome, positioning it for translation (By similarity)	[J]: Translation, ribosomal structure and biogenesis	Molecular Function: mRNA binding (GO:0003729); Molecular Function: structural constituent of ribosome (GO:0003735); Biological Process: translation (GO:0006412); Cellular Component: small ribosomal subunit (GO:0015935); Molecular Function: rRNA binding (GO:0019843)	K02982|small subunit ribosomal protein S3	['GE000572', 'MULTISPECIES: 30S ribosomal protein S3 [Mycoplasma]', 'gi|763428379|ref|WP_044284057.1|', '9.5e-120', '100.00', '100.00', '438']	Ribosomal_S3_C;KH_2	30S ribosomal protein S3	30S ribosomal protein S3
GE000573	COG0091|The globular domain of the protein is located near the polypeptide exit tunnel on the outside of the subunit, while an extended beta-hairpin is found that lines the wall of the exit tunnel in the center of the 70S ribosome (By similarity)	[J]: Translation, ribosomal structure and biogenesis	Molecular Function: structural constituent of ribosome (GO:0003735); Biological Process: translation (GO:0006412); Cellular Component: large ribosomal subunit (GO:0015934); Molecular Function: rRNA binding (GO:0019843)	K02890|large subunit ribosomal protein L22	['GE000573', 'MULTISPECIES: 50S ribosomal protein L22 [Mycoplasma]', 'gi|1060090562|ref|WP_069099476.1|', '2.0e-73', '98.70', '100.00', '284']	Ribosomal_L22	50S ribosomal protein L22	50S ribosomal protein L22
GE000574	COG0185|Protein S19 forms a complex with S13 that binds strongly to the 16S ribosomal RNA (By similarity)	[J]: Translation, ribosomal structure and biogenesis	Molecular Function: structural constituent of ribosome (GO:0003735); Biological Process: translation (GO:0006412); Cellular Component: small ribosomal subunit (GO:0015935); Molecular Function: rRNA binding (GO:0019843)	K02965|small subunit ribosomal protein S19	['GE000574', 'MULTISPECIES: 30S ribosomal protein S19 [Mycoplasma]', 'gi|498007196|ref|WP_010321352.1|', '1.4e-45', '100.00', '100.00', '191']	Ribosomal_S19	30S ribosomal protein S19	30S ribosomal protein S19
GE000575	COG0090|One of the primary rRNA binding proteins. Required for association of the 30S and 50S subunits to form the 70S ribosome, for tRNA binding and peptide bond formation. It has been suggested to have peptidyltransferase activity	[J]: Translation, ribosomal structure and biogenesis	Molecular Function: structural constituent of ribosome (GO:0003735); Biological Process: translation (GO:0006412); Cellular Component: large ribosomal subunit (GO:0015934); Molecular Function: transferase activity (GO:0016740); Molecular Function: rRNA binding (GO:0019843)	K02886|large subunit ribosomal protein L2	['GE000575', '50S ribosomal protein L2 [Mycoplasma ovipneumoniae]', 'gi|1574180063|ref|WP_129644588.1|', '2.9e-158', '100.00', '100.00', '567']	Ribosomal_L2_C;Ribosomal_L2	50S ribosomal protein L2	50S ribosomal protein L2
GE000576	COG0089|One of the early assembly proteins it binds 23S rRNA. One of the proteins that surrounds the polypeptide exit tunnel on the outside of the ribosome. Forms the main docking site for trigger factor binding to the ribosome (By similarity)	[J]: Translation, ribosomal structure and biogenesis	Molecular Function: nucleotide binding (GO:0000166); Molecular Function: structural constituent of ribosome (GO:0003735); Cellular Component: ribosome (GO:0005840); Biological Process: translation (GO:0006412); Molecular Function: rRNA binding (GO:0019843)	K02892|large subunit ribosomal protein L23	['GE000576', 'MULTISPECIES: 50S ribosomal protein L23 [Mycoplasma]', 'gi|1060090560|ref|WP_069099474.1|', '3.7e-57', '100.00', '100.00', '230']	Ribosomal_L23	50S ribosomal protein L23	50S ribosomal protein L23
GE000577	COG0088|One of the primary rRNA binding proteins, this protein initially binds near the 5'-end of the 23S rRNA. It is important during the early stages of 50S assembly. It makes multiple contacts with different domains of the 23S rRNA in the assembled 50S subunit and ribosome (By similarity)	[J]: Translation, ribosomal structure and biogenesis	Molecular Function: structural constituent of ribosome (GO:0003735); Cellular Component: ribosome (GO:0005840); Biological Process: translation (GO:0006412); Molecular Function: rRNA binding (GO:0019843)	K02926|large subunit ribosomal protein L4	['GE000577', '50S ribosomal protein L4 [Mycoplasma ovipneumoniae]', 'gi|1574180067|ref|WP_129644592.1|', '2.7e-111', '99.54', '100.00', '410']	Ribosomal_L4	50S ribosomal protein L4	50S ribosomal protein L4
GE000578	COG0087|One of the primary rRNA binding proteins, it binds directly near the 3'-end of the 23S rRNA, where it nucleates assembly of the 50S subunit (By similarity)	[J]: Translation, ribosomal structure and biogenesis	Molecular Function: structural constituent of ribosome (GO:0003735); Cellular Component: ribosome (GO:0005840); Biological Process: translation (GO:0006412); Molecular Function: rRNA binding (GO:0019843)	K02906|large subunit ribosomal protein L3	['GE000578', '50S ribosomal protein L3 [Mycoplasma ovipneumoniae]', 'gi|1060087175|ref|WP_069096615.1|', '5.5e-123', '100.00', '100.00', '449']	Ribosomal_L3	50S ribosomal protein L3	50S ribosomal protein L3
GE000579	COG0051|Involved in the binding of tRNA to the ribosomes (By similarity)	[J]: Translation, ribosomal structure and biogenesis	Molecular Function: tRNA binding (GO:0000049); Molecular Function: structural constituent of ribosome (GO:0003735); Cellular Component: ribosome (GO:0005840); Biological Process: translation (GO:0006412)	K02946|small subunit ribosomal protein S10	['GE000579', '30s ribosomal protein S10 [Mycoplasma ovipneumoniae 14811]', 'gi|594021185|ref|EXU61264.1|', '2.2e-50', '100.00', '100.00', '207']	Ribosomal_S10	30S ribosomal protein S10	30S ribosomal protein S10
GE000580	--	--	Cellular Component: integral component of membrane (GO:0016021); Biological Process: transmembrane transport (GO:0055085)	--	['GE000580', 'MULTISPECIES: MFS transporter [Mycoplasma]', 'gi|1060090557|ref|WP_069099471.1|', '1.9e-209', '97.19', '100.00', '737']	MFS_1	--	Uncharacterized protein
GE000581	--	--	--	--	['GE000581', 'hypothetical protein [Mycoplasma ovipneumoniae]', 'gi|1060088312|ref|WP_069097553.1|', '5.3e-193', '86.78', '100.00', '682']	Peptidase_M42;Peptidase_M28	--	Uncharacterized protein
GE000582	--	--	--	--	['GE000582', 'hypothetical protein [Mycoplasma ovipneumoniae]', 'gi|763430032|ref|WP_044285663.1|', '2.4e-60', '97.56', '87.86', '240']	--	--	Uncharacterized protein
GE000583	--	--	Cellular Component: integral component of membrane (GO:0016021)	--	['GE000583', 'hypothetical protein [Mycoplasma ovipneumoniae]', 'gi|1060087178|ref|WP_069096618.1|', '0.0e+00', '92.54', '100.00', '1090']	--	--	Uncharacterized protein
GE000584	COG1136|(ABC) transporter	[V]: Defense mechanisms	Molecular Function: ATP binding (GO:0005524); Cellular Component: plasma membrane (GO:0005886); Biological Process: transport (GO:0006810); Cellular Component: integral component of membrane (GO:0016021); Molecular Function: ATPase activity (GO:0016887); Biological Process: response to antibiotic (GO:0046677)	--	['GE000584', 'ATP-binding cassette domain-containing protein [Mycoplasma ovipneumoniae]', 'gi|763430034|ref|WP_044285665.1|', '0.0e+00', '94.72', '100.00', '1372']	ABC_tran;FtsX	Phosphonates import ATP-binding protein PhnC	ABC transporter ATP-binding protein
GE000585	--	--	Cellular Component: integral component of membrane (GO:0016021)	--	['GE000585', 'hypothetical protein [Mycoplasma ovipneumoniae]', 'gi|763430035|ref|WP_044285666.1|', '3.4e-115', '98.37', '100.00', '423']	--	--	Uncharacterized protein
GE000586	--	--	Cellular Component: integral component of membrane (GO:0016021)	--	['GE000586', 'hypothetical protein [Mycoplasma ovipneumoniae]', 'gi|763430036|ref|WP_044285667.1|', '9.6e-118', '96.30', '100.00', '432']	--	--	Uncharacterized protein
GE000587	--	--	Cellular Component: integral component of membrane (GO:0016021)	--	['GE000587', 'hypothetical protein [Mycoplasma ovipneumoniae]', 'gi|763430037|ref|WP_044285668.1|', '3.3e-126', '99.19', '100.00', '460']	--	--	Uncharacterized protein
GE000588	--	--	Cellular Component: integral component of membrane (GO:0016021)	--	['GE000588', 'hypothetical protein [Mycoplasma ovipneumoniae]', 'gi|498007177|ref|WP_010321333.1|', '2.0e-171', '98.06', '94.50', '610']	--	--	Uncharacterized protein
GE000589	--	--	Cellular Component: integral component of membrane (GO:0016021)	--	['GE000589', 'hypothetical protein [Mycoplasma ovipneumoniae]', 'gi|1060087183|ref|WP_069096623.1|', '6.6e-153', '94.31', '100.00', '549']	--	--	Uncharacterized protein
GE000590	COG1002|Type II restriction enzyme, methylase	[V]: Defense mechanisms	Molecular Function: DNA binding (GO:0003677); Biological Process: DNA methylation (GO:0006306); Molecular Function: N-methyltransferase activity (GO:0008170)	K07317|adenine-specific DNA-methyltransferase	['GE000590', 'hypothetical protein [Mycoplasma ovipneumoniae]', 'gi|498007175|ref|WP_010321331.1|', '2.6e-268', '97.67', '100.00', '933']	N6_Mtase;Eco57I;UPF0020	--	Modification methylase PaeR7I
GE000591	NOG72789|--	[S]: Function unknown	--	--	['GE000591', 'hypothetical protein [Mycoplasma ovipneumoniae]', 'gi|1060087184|ref|WP_069096624.1|', '5.6e-140', '96.56', '100.00', '506']	--	Uncharacterized protein UU035	Uncharacterized protein
GE000592	--	--	Molecular Function: nucleic acid binding (GO:0003676); Biological Process: DNA integration (GO:0015074)	--	['GE000592', 'hypothetical protein [Mycoplasma ovipneumoniae]', 'gi|1574180112|ref|WP_129644635.1|', '5.3e-24', '92.31', '69.15', '119']	--	--	Uncharacterized protein
GE000593	NOG150046|--	[S]: Function unknown	Cellular Component: integral component of membrane (GO:0016021)	--	['GE000593', 'MULTISPECIES: hypothetical protein [Mycoplasma]', 'gi|1173599278|ref|WP_081311127.1|', '3.4e-131', '81.45', '100.00', '477']	--	--	Uncharacterized protein
GE000594	COG0481|Required for accurate and efficient protein synthesis under certain stress conditions. May act as a fidelity factor of the translation reaction, by catalyzing a one-codon backward translocation of tRNAs on improperly translocated ribosomes. Back- translocation proceeds from a post-translocation (POST) complex to a pre-translocation (PRE) complex, thus giving elongation factor G a second c…	[M]: Cell wall/membrane/envelope biogenesis	Molecular Function: translation elongation factor activity (GO:0003746); Molecular Function: GTPase activity (GO:0003924); Molecular Function: GTP binding (GO:0005525); Cellular Component: plasma membrane (GO:0005886); Biological Process: translational elongation (GO:0006414); Molecular Function: ribosome binding (GO:0043022); Biological Process: positive regulation of translation (GO:0045727)	K03596|GTP-binding protein LepA	['GE000594', 'MULTISPECIES: elongation factor 4 [Mycoplasma]', 'gi|763428401|ref|WP_044284079.1|', '0.0e+00', '100.00', '100.00', '1156']	GTP_EFTU;LepA_C;EFG_C;MMR_HSR1	Elongation factor 4	Elongation factor 4
GE000595	--	--	Molecular Function: nucleotide binding (GO:0000166); Biological Process: translation (GO:0006412); Cellular Component: integral component of membrane (GO:0016021); Molecular Function: hydrolase activity (GO:0016787)	--	['GE000595', 'hypothetical protein [Mycoplasma ovipneumoniae]', 'gi|763430042|ref|WP_044285673.1|', '2.3e-30', '100.00', '100.00', '140']	--	--	Uncharacterized protein
GE000596	--	--	Molecular Function: DNA binding (GO:0003677); Biological Process: chromosome condensation (GO:0030261)	K03530|DNA-binding protein HU-beta	['GE000596', 'HU family DNA-binding protein [Mycoplasma ovipneumoniae]', 'gi|498007168|ref|WP_010321324.1|', '2.3e-40', '100.00', '100.00', '173']	Bac_DNA_binding	DNA-binding protein HU 1	Bacterial nucleoid DNA-binding protein
GE000597	COG1160|GTPase that plays an essential role in the late steps of ribosome biogenesis (By similarity)	[R]: General function prediction only	Molecular Function: GTP binding (GO:0005525); Biological Process: ribosome biogenesis (GO:0042254)	K03977|GTPase	['GE000597', 'ribosome biogenesis GTPase Der [Mycoplasma ovipneumoniae]', 'gi|763430043|ref|WP_044285674.1|', '5.1e-247', '99.77', '100.00', '862']	MMR_HSR1;FeoB_N;KH_dom-like;GTP_EFTU;Dynamin_N;Roc;AIG1;Ras;RsgA_GTPase;PduV-EutP;Arf;ABC_tran;SRPRB	GTPase Der	GTPase Der
GE000598	COG0283|Cytidine monophosphate kinase	[F]: Nucleotide transport and metabolism	Molecular Function: cytidylate kinase activity (GO:0004127); Molecular Function: ATP binding (GO:0005524); Cellular Component: cytoplasm (GO:0005737); Biological Process: pyrimidine nucleotide metabolic process (GO:0006220); Biological Process: nucleotide phosphorylation (GO:0046939)	K00945|CMP/dCMP kinase	['GE000598', 'MULTISPECIES: (d)CMP kinase [Mycoplasma]', 'gi|1060090189|ref|WP_069099103.1|', '7.1e-123', '99.56', '100.00', '449']	Cytidylate_kin	Cytidylate kinase	Cytidylate kinase
GE000599	COG0484|ATP binding to DnaK triggers the release of the substrate protein, thus completing the reaction cycle. Several rounds of ATP-dependent interactions between DnaJ, DnaK and GrpE are required for fully efficient folding. Also involved, together with DnaK and GrpE, in the DNA replication of plasmids through activation of initiation proteins (By similarity)	[O]: Posttranslational modification, protein turnover, chaperones	Molecular Function: ATP binding (GO:0005524); Cellular Component: cytoplasm (GO:0005737); Biological Process: DNA replication (GO:0006260); Biological Process: protein folding (GO:0006457); Molecular Function: zinc ion binding (GO:0008270); Biological Process: response to heat (GO:0009408); Molecular Function: heat shock protein binding (GO:0031072); Molecular Function: unfolded protein binding (…	K03686|molecular chaperone DnaJ	['GE000599', 'MULTISPECIES: molecular chaperone DnaJ [Mycoplasma]', 'gi|1060090190|ref|WP_069099104.1|', '2.9e-182', '97.33', '100.00', '647']	DnaJ_C;DnaJ;DnaJ_CXXCXGXG	Chaperone protein DnaJ	Chaperone protein DnaJ
GE000600	COG0443|heat shock protein 70	[O]: Posttranslational modification, protein turnover, chaperones	Molecular Function: ATP binding (GO:0005524); Biological Process: protein folding (GO:0006457); Molecular Function: unfolded protein binding (GO:0051082)	K04043|molecular chaperone DnaK	['GE000600', 'molecular chaperone DnaK [Mycoplasma ovipneumoniae]', 'gi|763428406|ref|WP_044284084.1|', '2.9e-293', '100.00', '100.00', '1016']	HSP70;MreB_Mbl	Chaperone protein DnaK	Chaperone protein DnaK
GE000601	--	--	Molecular Function: ATP binding (GO:0005524); Cellular Component: integral component of membrane (GO:0016021); Molecular Function: ATPase activity, coupled to transmembrane movement of substances (GO:0042626); Biological Process: transmembrane transport (GO:0055085)	--	['GE000601', 'hypothetical protein [Mycoplasma ovipneumoniae]', 'gi|763430046|ref|WP_044285677.1|', '7.8e-45', '100.00', '100.00', '188']	MpPF26	--	Uncharacterized protein
GE000602	COG0322|The UvrABC repair system catalyzes the recognition and processing of DNA lesions. UvrC both incises the 5' and 3' sides of the lesion. The N-terminal half is responsible for the 3' incision and the C-terminal half is responsible for the 5' incision (By similarity)	[L]: Replication, recombination and repair	Molecular Function: nuclease activity (GO:0004518); Cellular Component: cytoplasm (GO:0005737); Biological Process: DNA repair (GO:0006281); Biological Process: SOS response (GO:0009432); Biological Process: nucleic acid phosphodiester bond hydrolysis (GO:0090305)	K03703|excinuclease ABC subunit C	['GE000602', 'excinuclease ABC subunit C [Mycoplasma ovipneumoniae]', 'gi|763430047|ref|WP_044285678.1|', '2.7e-290', '97.91', '100.00', '1006']	UvrC_HhH_N;GIY-YIG;Oscp1	UvrABC system protein C	Excinuclease ABC subunit C
GE000604	--	--	--	--	['GE000604', 'hypothetical protein [Mycoplasma ovipneumoniae]', 'gi|763430048|ref|WP_044285679.1|', '0.0e+00', '96.74', '100.00', '1744']	--	--	Uncharacterized protein
GE000605	COG1112|Helicase	[L]: Replication, recombination and repair	Biological Process: cellular response to stimulus (GO:0051716); Biological Process: nucleic acid metabolic process (GO:0090304)	--	['GE000605', 'DUF4011 domain-containing protein [Mycoplasma ovipneumoniae]', 'gi|763428412|ref|WP_044284089.1|', '0.0e+00', '97.98', '100.00', '3014']	DUF4011;MTES_1575;AAA_12;AAA_11;AAA_19	Uncharacterized ATP-dependent helicase MG140 homolog	Uncharacterized protein
GE000606	COG0162|Catalyzes the attachment of tyrosine to tRNA(Tyr) in a two-step reaction tyrosine is first activated by ATP to form Tyr- AMP and then transferred to the acceptor end of tRNA(Tyr) (By similarity)	[J]: Translation, ribosomal structure and biogenesis	Molecular Function: RNA binding (GO:0003723); Molecular Function: tyrosine-tRNA ligase activity (GO:0004831); Molecular Function: ATP binding (GO:0005524); Cellular Component: cytoplasm (GO:0005737); Biological Process: tyrosyl-tRNA aminoacylation (GO:0006437)	K01866|tyrosyl-tRNA synthetase	['GE000606', 'tyrosine--tRNA ligase [Mycoplasma ovipneumoniae]', 'gi|763430050|ref|WP_044285681.1|', '2.3e-228', '98.07', '100.00', '800']	tRNA-synt_1b	Tyrosine--tRNA ligase	Tyrosine--tRNA ligase
GE000607	COG0648|Endonuclease IV plays a role in DNA repair. It cleaves phosphodiester bonds at apurinic or apyrimidinic sites (AP sites) to produce new 5'-ends that are base-free deoxyribose 5-phosphate residues. It preferentially attacks modified AP sites created by bleomycin and neocarzinostatin (By similarity)	[L]: Replication, recombination and repair	Molecular Function: DNA binding (GO:0003677); Biological Process: DNA repair (GO:0006281); Molecular Function: zinc ion binding (GO:0008270); Molecular Function: deoxyribonuclease IV (phage-T4-induced) activity (GO:0008833); Biological Process: nucleic acid phosphodiester bond hydrolysis (GO:0090305)	K01151|deoxyribonuclease IV	['GE000607', 'MULTISPECIES: deoxyribonuclease IV [Mycoplasma]', 'gi|1060090196|ref|WP_069099110.1|', '2.7e-153', '98.91', '100.00', '550']	AP_endonuc_2	Probable endonuclease 4	Probable endonuclease 4
GE000608	COG0327|dinuclear metal center protein, YbgI	[S]: Function unknown	--	--	['GE000608', 'Nif3-like dinuclear metal center hexameric protein [Mycoplasma ovipneumoniae]', 'gi|763430052|ref|WP_044285683.1|', '7.4e-137', '96.89', '100.00', '495']	NIF3	GTP cyclohydrolase 1 type 2 homolog	Uncharacterized protein
GE000609	COG0568|Sigma factors are initiation factors that promote the attachment of RNA polymerase to specific initiation sites and are then released (By similarity)	[K]: Transcription	Molecular Function: DNA binding (GO:0003677); Molecular Function: DNA-binding transcription factor activity (GO:0003700); Biological Process: DNA-templated transcription, initiation (GO:0006352); Biological Process: regulation of transcription, DNA-templated (GO:0006355); Molecular Function: sigma factor activity (GO:0016987)	K03086|RNA polymerase primary sigma factor	['GE000609', 'RNA polymerase sigma factor [Mycoplasma ovipneumoniae]', 'gi|1563801916|ref|VEU72155.1|', '1.9e-216', '96.70', '100.00', '761']	Sigma70_r3;Sigma70_r2;Sigma70_r1_2;Sigma70_r4	RNA polymerase sigma factor SigA	RNA polymerase sigma factor
GE000610	COG0358|DNA primase is the polymerase that synthesizes small RNA primers for the Okazaki fragments on both template strands at replication forks during chromosomal DNA synthesis (By similarity)	[L]: Replication, recombination and repair	Molecular Function: magnesium ion binding (GO:0000287); Molecular Function: DNA binding (GO:0003677); Molecular Function: DNA primase activity (GO:0003896); Biological Process: DNA replication, synthesis of RNA primer (GO:0006269); Molecular Function: zinc ion binding (GO:0008270); Cellular Component: primosome complex (GO:1990077)	K02316|DNA primase	['GE000610', 'DNA primase [Mycoplasma ovipneumoniae]', 'gi|1060088629|ref|WP_069097793.1|', '0.0e+00', '95.28', '100.00', '1164']	Toprim_N;zf-CHC2;Toprim_2;Toprim_4;Toprim_3	DNA primase	DNA primase
GE000611	COG0423|Catalyzes the attachment of glycine to tRNA(Gly) (By similarity)	[J]: Translation, ribosomal structure and biogenesis	Molecular Function: glycine-tRNA ligase activity (GO:0004820); Molecular Function: ATP binding (GO:0005524); Cellular Component: cytoplasm (GO:0005737); Biological Process: glycyl-tRNA aminoacylation (GO:0006426)	K01880|glycyl-tRNA synthetase	['GE000611', 'glycine--tRNA ligase [Mycoplasma ovipneumoniae]', 'gi|1574180139|ref|WP_129644661.1|', '5.0e-261', '98.68', '100.00', '909']	tRNA-synt_2b;HGTP_anticodon	Glycine--tRNA ligase	Glycine--tRNA ligase
GE000612	COG0541|Involved in targeting and insertion of nascent membrane proteins into the cytoplasmic membrane. Binds to the hydrophobic signal sequence of the ribosome-nascent chain (RNC) as it emerges from the ribosomes. The SRP-RNC complex is then targeted to the cytoplasmic membrane where it interacts with the SRP receptor FtsY	[U]: Intracellular trafficking, secretion, and vesicular transport	Molecular Function: GTPase activity (GO:0003924); Molecular Function: GTP binding (GO:0005525); Biological Process: SRP-dependent cotranslational protein targeting to membrane (GO:0006614); Molecular Function: 7S RNA binding (GO:0008312); Cellular Component: signal recognition particle (GO:0048500)	K03106|signal recognition particle subunit SRP54	['GE000612', 'signal recognition particle protein [Mycoplasma ovipneumoniae]', 'gi|763428418|ref|WP_044284095.1|', '5.6e-233', '98.86', '100.00', '815']	SRP54;SRP_SPB;SRP54_N;CbiA;ResIII	Signal recognition particle protein	Signal recognition particle protein
GE000613	COG0264|Associates with the EF-Tu.GDP complex and induces the exchange of GDP to GTP. It remains bound to the aminoacyl-tRNA.EF- Tu.GTP complex up to the GTP hydrolysis stage on the ribosome (By similarity)	[J]: Translation, ribosomal structure and biogenesis	Molecular Function: translation elongation factor activity (GO:0003746); Cellular Component: cytoplasm (GO:0005737); Biological Process: translational elongation (GO:0006414)	K02357|elongation factor Ts	['GE000613', 'elongation factor Ts [Mycoplasma ovipneumoniae]', 'gi|763428419|ref|WP_044284096.1|', '1.2e-157', '98.67', '100.00', '565']	EF_TS	Elongation factor Ts	Elongation factor Ts
GE000614	COG0052|30S ribosomal protein S2	[J]: Translation, ribosomal structure and biogenesis	Molecular Function: structural constituent of ribosome (GO:0003735); Biological Process: translation (GO:0006412); Cellular Component: small ribosomal subunit (GO:0015935)	K02967|small subunit ribosomal protein S2	['GE000614', '30S ribosomal protein S2 [Mycoplasma ovipneumoniae]', 'gi|763430422|ref|WP_044286053.1|', '5.3e-156', '100.00', '94.15', '559']	Ribosomal_S2	30S ribosomal protein S2	30S ribosomal protein S2
GE000615	COG3331|Endonuclease that resolves Holliday junction intermediates in genetic recombination. Cleaves mobile four-strand junctions by introducing symmetrical nicks in paired strands. Promotes annealing of linear ssDNA with homologous dsDNA. Required for DNA repair, homologous recombination and chromosome segregation (By similarity)	[R]: General function prediction only	Molecular Function: magnesium ion binding (GO:0000287); Molecular Function: nucleic acid binding (GO:0003676); Molecular Function: endonuclease activity (GO:0004519); Cellular Component: cytoplasm (GO:0005737); Biological Process: DNA repair (GO:0006281); Biological Process: DNA recombination (GO:0006310); Biological Process: chromosome segregation (GO:0007059); Biological Process: nucleic acid p…	K03700|recombination protein U	['GE000615', 'MULTISPECIES: Holliday junction resolvase RecU [Mycoplasma]', 'gi|1060090218|ref|WP_069099132.1|', '7.9e-85', '100.00', '88.95', '322']	RecU	Holliday junction resolvase RecU	Holliday junction resolvase RecU
GE000616	--	--	Biological Process: ATP synthesis coupled proton transport (GO:0015986); Cellular Component: proton-transporting ATP synthase complex, catalytic core F(1) (GO:0045261); Molecular Function: proton-transporting ATP synthase activity, rotational mechanism (GO:0046933); Molecular Function: proton-transporting ATPase activity, rotational mechanism (GO:0046961)	K02114|F-type H+-transporting ATPase subunit epsilon	['GE000616', 'MULTISPECIES: ATP synthase subunit epsilon [Mycoplasma]', 'gi|763430057|ref|WP_044285688.1|', '8.2e-40', '100.00', '100.00', '171']	ATP-synt_DE_N	--	Putative ATP synthase epsilon chain
GE000617	COG0055|Produces ATP from ADP in the presence of a proton gradient across the membrane. The catalytic sites are hosted primarily by the beta subunits (By similarity)	[C]: Energy production and conversion	Molecular Function: ATP binding (GO:0005524); Cellular Component: plasma membrane (GO:0005886); Biological Process: ATP hydrolysis coupled proton transport (GO:0015991); Biological Process: plasma membrane ATP synthesis coupled proton transport (GO:0042777); Cellular Component: proton-transporting ATP synthase complex, catalytic core F(1) (GO:0045261); Molecular Function: proton-transporting ATP …	K02112|F-type H+/Na+-transporting ATPase subunit beta	['GE000617', 'F0F1 ATP synthase subunit beta [Mycoplasma ovipneumoniae]', 'gi|763430058|ref|WP_044285689.1|', '5.2e-261', '99.58', '100.00', '909']	ATP-synt_ab;ATP-synt_ab_N;AAA	ATP synthase subunit beta	ATP synthase subunit beta
GE000618	COG0224|Produces ATP from ADP in the presence of a proton gradient across the membrane. The gamma chain is believed to be important in regulating ATPase activity and the flow of protons through the CF(0) complex (By similarity)	[C]: Energy production and conversion	Biological Process: ATP synthesis coupled proton transport (GO:0015986); Cellular Component: proton-transporting ATP synthase complex, catalytic core F(1) (GO:0045261); Molecular Function: proton-transporting ATP synthase activity, rotational mechanism (GO:0046933); Molecular Function: proton-transporting ATPase activity, rotational mechanism (GO:0046961)	K02115|F-type H+-transporting ATPase subunit gamma	['GE000618', 'ATP synthase F1 subunit gamma [Mycoplasma ovipneumoniae]', 'gi|763428422|ref|WP_044284099.1|', '2.0e-143', '97.46', '100.00', '517']	ATP-synt	ATP synthase gamma chain	ATP synthase gamma chain
GE000619	COG0056|Produces ATP from ADP in the presence of a proton gradient across the membrane. The alpha chain is a regulatory subunit (By similarity)	[C]: Energy production and conversion	Molecular Function: ATP binding (GO:0005524); Cellular Component: plasma membrane (GO:0005886); Biological Process: ATP hydrolysis coupled proton transport (GO:0015991); Biological Process: plasma membrane ATP synthesis coupled proton transport (GO:0042777); Cellular Component: proton-transporting ATP synthase complex, catalytic core F(1) (GO:0045261); Molecular Function: proton-transporting ATP …	K02111|F-type H+/Na+-transporting ATPase subunit alpha	['GE000619', 'MULTISPECIES: F0F1 ATP synthase subunit alpha [Mycoplasma]', 'gi|763428423|ref|WP_044284100.1|', '2.5e-277', '99.21', '100.00', '963']	ATP-synt_ab;ATP-synt_ab_C;ATP-synt_ab_N	ATP synthase subunit alpha	ATP synthase subunit alpha
GE000620	COG0712|F(1)F(0) ATP synthase produces ATP from ADP in the presence of a proton or sodium gradient. F-type ATPases consist of two structural domains, F(1) containing the extramembraneous catalytic core and F(0) containing the membrane proton channel, linked together by a central stalk and a peripheral stalk. During catalysis, ATP synthesis in the catalytic domain of F(1) is coupled via a rotary m…	[C]: Energy production and conversion	Cellular Component: plasma membrane (GO:0005886); Biological Process: plasma membrane ATP synthesis coupled proton transport (GO:0042777); Cellular Component: proton-transporting ATP synthase complex, catalytic core F(1) (GO:0045261); Molecular Function: proton-transporting ATP synthase activity, rotational mechanism (GO:0046933)	K02113|F-type H+-transporting ATPase subunit delta	['GE000620', 'MULTISPECIES: F0F1 ATP synthase subunit delta [Mycoplasma]', 'gi|1060090204|ref|WP_069099118.1|', '2.2e-90', '98.90', '100.00', '340']	OSCP	ATP synthase subunit delta	ATP synthase subunit delta
GE000621	--	--	Cellular Component: plasma membrane (GO:0005886); Cellular Component: integral component of membrane (GO:0016021); Biological Process: plasma membrane ATP synthesis coupled proton transport (GO:0042777); Cellular Component: proton-transporting ATP synthase complex, coupling factor F(o) (GO:0045263); Molecular Function: proton-transporting ATP synthase activity, rotational mechanism (GO:0046933)	K02109|F-type H+-transporting ATPase subunit b	['GE000621', 'MULTISPECIES: F0F1 ATP synthase subunit B [Mycoplasma]', 'gi|1060090205|ref|WP_069099119.1|', '2.1e-45', '96.15', '100.00', '191']	ATP-synt_B	ATP synthase subunit b	ATP synthase subunit b
GE000622	COG0636|F(1)F(0) ATP synthase produces ATP from ADP in the presence of a proton or sodium gradient. F-type ATPases consist of two structural domains, F(1) containing the extramembraneous catalytic core and F(0) containing the membrane proton channel, linked together by a central stalk and a peripheral stalk. During catalysis, ATP synthesis in the catalytic domain of F(1) is coupled via a rotary m…	[C]: Energy production and conversion	Cellular Component: plasma membrane (GO:0005886); Molecular Function: lipid binding (GO:0008289); Molecular Function: proton transmembrane transporter activity (GO:0015078); Biological Process: ATP synthesis coupled proton transport (GO:0015986); Biological Process: ATP hydrolysis coupled proton transport (GO:0015991); Cellular Component: integral component of membrane (GO:0016021); Molecular Fun…	K02110|F-type H+-transporting ATPase subunit c	['GE000622', 'F0F1 ATP synthase subunit C [Mycoplasma ovipneumoniae]', 'gi|1574180153|ref|WP_129644674.1|', '6.5e-44', '100.00', '100.00', '185']	ATP-synt_C	ATP synthase subunit c	ATP synthase subunit c
GE000623	COG0356|it plays a direct role in the translocation of protons across the membrane (By similarity)	[C]: Energy production and conversion	Cellular Component: plasma membrane (GO:0005886); Molecular Function: proton transmembrane transporter activity (GO:0015078); Biological Process: ATP synthesis coupled proton transport (GO:0015986); Cellular Component: integral component of membrane (GO:0016021); Molecular Function: hydrolase activity (GO:0016787); Cellular Component: proton-transporting ATP synthase complex, coupling factor F(o)…	K02108|F-type H+-transporting ATPase subunit a	['GE000623', 'F0F1 ATP synthase subunit A [Mycoplasma ovipneumoniae]', 'gi|763430063|ref|WP_044285694.1|', '1.2e-125', '99.17', '99.59', '458']	ATP-synt_A	ATP synthase subunit a	ATP synthase A chain
GE000624	NOG159134|--	[S]: Function unknown	Cellular Component: integral component of membrane (GO:0016021)	--	['GE000624', 'hypothetical protein [Mycoplasma ovipneumoniae]', 'gi|763428428|ref|WP_044284105.1|', '3.4e-35', '91.37', '100.00', '157']	--	--	Uncharacterized protein
GE000625	COG0389|Poorly processive error-prone DNA polymerase involved in untargeted mutagenesis. Copies undamaged DNA at stalled replication forks which arise in vivo from mismatched or misaligned primer ends. These misaligned primers can be extended by polIV. Exhibits no 3-5 exonuclease (proofreading) activity. May be involved in translesional synthesis in conjunction with the beta clamp from polIII (By…	[L]: Replication, recombination and repair	Molecular Function: damaged DNA binding (GO:0003684); Biological Process: DNA repair (GO:0006281); Molecular Function: nucleotidyltransferase activity (GO:0016779)	K02346|DNA polymerase IV	['GE000625', 'DNA polymerase IV [Mycoplasma ovipneumoniae]', 'gi|763428429|ref|WP_044284106.1|', '1.8e-203', '97.14', '100.00', '717']	IMS	DNA polymerase IV	DNA polymerase IV
GE000626	NOG158959|--	[S]: Function unknown	Cellular Component: integral component of membrane (GO:0016021)	--	['GE000626', 'Hypothetical protein MOVI_2630 [Mycoplasma ovipneumoniae 14811]', 'gi|594021140|ref|EXU61220.1|', '1.6e-72', '100.00', '100.00', '281']	--	--	Uncharacterized protein
GE000627	NOG137487|--	[S]: Function unknown	--	--	['GE000627', 'hypothetical protein [Mycoplasma ovipneumoniae]', 'gi|763428431|ref|WP_044284108.1|', '7.3e-224', '99.00', '100.00', '785']	--	--	Uncharacterized protein
GE000628	NOG168494|--	[S]: Function unknown	--	--	['GE000628', 'MULTISPECIES: hypothetical protein [Mycoplasma]', 'gi|763428432|ref|WP_044284109.1|', '1.8e-61', '100.00', '100.00', '244']	--	--	Uncharacterized protein
GE000629	COG0536|An essential GTPase which binds GTP, GDP and possibly (p)ppGpp with moderate affinity, with high nucleotide exchange rates and a fairly low GTP hydrolysis rate (By similarity). It may play a role in control of the cell cycle, stress response, ribosome biogenesis and in those bacteria that undergo differentiation, in morphogenesis control	[R]: General function prediction only	Molecular Function: magnesium ion binding (GO:0000287); Molecular Function: GTPase activity (GO:0003924); Molecular Function: GTP binding (GO:0005525); Cellular Component: cytoplasm (GO:0005737); Biological Process: ribosome biogenesis (GO:0042254)	K03979|GTPase	['GE000629', 'GTPase ObgE [Mycoplasma ovipneumoniae]', 'gi|763430067|ref|WP_044285698.1|', '6.1e-229', '98.34', '100.00', '802']	GTP1_OBG;MMR_HSR1;DUF1967;FeoB_N	GTPase Obg	GTPase Obg
GE000630	COG0510|choline kinase	[M]: Cell wall/membrane/envelope biogenesis	Molecular Function: protein-N(PI)-phosphohistidine-sugar phosphotransferase activity (GO:0008982); Cellular Component: integral component of membrane (GO:0016021); Molecular Function: kinase activity (GO:0016301); Biological Process: phosphorylation (GO:0016310); Biological Process: carbohydrate transmembrane transport (GO:0034219); Molecular Function: D-glucosamine PTS permease activity (GO:0103…	--	['GE000630', 'hypothetical protein [Mycoplasma ovipneumoniae]', 'gi|763430068|ref|WP_044285699.1|', '3.6e-133', '98.33', '100.00', '483']	Choline_kinase;APH	Protein LicA homolog	LicA
GE000631	COG0468|Can catalyze the hydrolysis of ATP in the presence of single-stranded DNA, the ATP-dependent uptake of single-stranded DNA by duplex DNA, and the ATP-dependent hybridization of homologous single-stranded DNAs. It interacts with LexA causing its activation and leading to its autocatalytic cleavage (By similarity)	[L]: Replication, recombination and repair	Molecular Function: damaged DNA binding (GO:0003684); Molecular Function: single-stranded DNA binding (GO:0003697); Molecular Function: ATP binding (GO:0005524); Cellular Component: cytoplasm (GO:0005737); Biological Process: DNA repair (GO:0006281); Biological Process: DNA recombination (GO:0006310); Molecular Function: DNA-dependent ATPase activity (GO:0008094); Biological Process: SOS response…	K03553|recombination protein RecA	['GE000631', 'MULTISPECIES: recombinase RecA [Mycoplasma]', 'gi|763428435|ref|WP_044284112.1|', '2.7e-179', '100.00', '100.00', '637']	RecA;Rad51;AAA_24;ATPase	Protein RecA	Protein RecA
GE000632	COG1502|Catalyzes the reversible phosphatidyl group transfer from one phosphatidylglycerol molecule to another to form cardiolipin (CL) (diphosphatidylglycerol) and glycerol (By similarity)	[I]: Lipid transport and metabolism	Cellular Component: integral component of membrane (GO:0016021); Molecular Function: transferase activity (GO:0016740)	K06131|cardiolipin synthase A/B	['GE000632', 'cardiolipin synthase [Mycoplasma ovipneumoniae]', 'gi|1574180166|ref|WP_129644686.1|', '1.1e-285', '98.43', '100.00', '991']	PLDc_2;PLDc;PLDc_N	Cardiolipin synthase	Cardiolipin synthase
GE000633	NOG148873|Preprotein translocase SecG subunit	[U]: Intracellular trafficking, secretion, and vesicular transport	Biological Process: protein secretion (GO:0009306); Molecular Function: P-P-bond-hydrolysis-driven protein transmembrane transporter activity (GO:0015450); Cellular Component: integral component of membrane (GO:0016021); Biological Process: protein transmembrane transport (GO:0071806)	K03075|preprotein translocase subunit SecG	['GE000633', 'MULTISPECIES: preprotein translocase subunit SecG [Mycoplasma]', 'gi|1132290367|ref|WP_075949690.1|', '4.5e-29', '100.00', '100.00', '136']	SecG	--	Protein-export membrane protein SecG
GE000634	COG0557|3'-5' exoribonuclease that releases 5'-nucleoside monophosphates and is involved in maturation of structured RNAs (By similarity)	[K]: Transcription	Molecular Function: RNA binding (GO:0003723); Cellular Component: cytoplasm (GO:0005737); Molecular Function: exoribonuclease II activity (GO:0008859); Biological Process: RNA phosphodiester bond hydrolysis, exonucleolytic (GO:0090503)	K12573|ribonuclease R	['GE000634', 'ribonuclease R [Mycoplasma ovipneumoniae]', 'gi|763430070|ref|WP_044285701.1|', '0.0e+00', '98.56', '100.00', '1364']	RNB;OB_RNB;S1	Ribonuclease R	Ribonuclease R
GE000635	NOG142257|This protein specifically catalyzes the removal of signal peptides from prolipoproteins (By similarity)	[U]: Intracellular trafficking, secretion, and vesicular transport	Molecular Function: aspartic-type endopeptidase activity (GO:0004190); Cellular Component: plasma membrane (GO:0005886); Biological Process: proteolysis (GO:0006508); Cellular Component: integral component of membrane (GO:0016021)	K03101|signal peptidase II	['GE000635', 'signal peptidase II [Mycoplasma ovipneumoniae]', 'gi|763430071|ref|WP_044285702.1|', '2.4e-98', '95.02', '100.00', '367']	Peptidase_A8	--	Lipoprotein signal peptidase
GE000636	COG0060|amino acids such as valine, to avoid such errors it has two additional distinct tRNA(Ile)-dependent editing activities. One activity is designated as 'pretransfer' editing and involves the hydrolysis of activated Val-AMP. The other activity is designated 'posttransfer' editing and involves deacylation of mischarged Val-tRNA(Ile) (By similarity)	[J]: Translation, ribosomal structure and biogenesis	Molecular Function: aminoacyl-tRNA editing activity (GO:0002161); Molecular Function: isoleucine-tRNA ligase activity (GO:0004822); Molecular Function: ATP binding (GO:0005524); Cellular Component: cytoplasm (GO:0005737); Biological Process: isoleucyl-tRNA aminoacylation (GO:0006428); Biological Process: regulation of translational fidelity (GO:0006450); Molecular Function: zinc ion binding (GO:0…	K01870|isoleucyl-tRNA synthetase	['GE000636', 'isoleucine--tRNA ligase [Mycoplasma ovipneumoniae]', 'gi|763430072|ref|WP_044285703.1|', '0.0e+00', '98.19', '100.00', '1769']	tRNA-synt_1;Anticodon_1;tRNA-synt_1g;tRNA-synt_1e	Isoleucine--tRNA ligase	Isoleucine--tRNA ligase
GE000637	COG0188|DNA gyrase negatively supercoils closed circular double- stranded DNA in an ATP-dependent manner and also catalyzes the interconversion of other topological isomers of double-stranded DNA rings, including catenanes and knotted rings (By similarity)	[L]: Replication, recombination and repair	Molecular Function: DNA binding (GO:0003677); Molecular Function: DNA topoisomerase type II (ATP-hydrolyzing) activity (GO:0003918); Molecular Function: ATP binding (GO:0005524); Cellular Component: chromosome (GO:0005694); Biological Process: DNA topological change (GO:0006265)	K02621|topoisomerase IV subunit A	['GE000637', 'DNA topoisomerase 4 subunit A [Mycoplasma ovipneumoniae]', 'gi|763428440|ref|WP_044284117.1|', '0.0e+00', '98.68', '100.00', '1590']	DNA_topoisoIV;DNA_gyraseA_C	DNA topoisomerase 4 subunit A	DNA topoisomerase
GE000638	COG0187|DNA gyrase negatively supercoils closed circular double- stranded DNA in an ATP-dependent manner and also catalyzes the interconversion of other topological isomers of double-stranded DNA rings, including catenanes and knotted rings (By similarity)	[L]: Replication, recombination and repair	Molecular Function: DNA binding (GO:0003677); Molecular Function: DNA topoisomerase type II (ATP-hydrolyzing) activity (GO:0003918); Molecular Function: ATP binding (GO:0005524); Biological Process: DNA topological change (GO:0006265)	K02622|topoisomerase IV subunit B	['GE000638', 'type IIA DNA topoisomerase subunit B [Mycoplasma ovipneumoniae]', 'gi|763430074|ref|WP_044285705.1|', '0.0e+00', '99.53', '100.00', '1156']	DNA_gyraseB;DNA_gyraseB_C;HATPase_c;Toprim	DNA topoisomerase 4 subunit B	DNA topoisomerase
GE000639	COG0057|glyceraldehyde3phosphate dehydrogenase	[G]: Carbohydrate transport and metabolism	Molecular Function: glyceraldehyde-3-phosphate dehydrogenase (NAD+) (phosphorylating) activity (GO:0004365); Biological Process: glucose metabolic process (GO:0006006); Molecular Function: NADP binding (GO:0050661); Molecular Function: NAD binding (GO:0051287); Biological Process: oxidation-reduction process (GO:0055114)	K00134|glyceraldehyde 3-phosphate dehydrogenase	['GE000639', 'type I glyceraldehyde-3-phosphate dehydrogenase [Mycoplasma ovipneumoniae]', 'gi|763430075|ref|WP_044285706.1|', '5.1e-170', '100.00', '100.00', '606']	Gp_dh_C;Gp_dh_N	Glyceraldehyde-3-phosphate dehydrogenase	Glyceraldehyde-3-phosphate dehydrogenase
GE000640	COG0533|Required for the formation of a threonylcarbamoyl group on adenosine at position 37 (t(6)A37) in tRNAs that read codons beginning with adenine (By similarity)	[O]: Posttranslational modification, protein turnover, chaperones	Biological Process: tRNA threonylcarbamoyladenosine modification (GO:0002949); Molecular Function: metalloendopeptidase activity (GO:0004222); Molecular Function: iron ion binding (GO:0005506); Cellular Component: cytoplasm (GO:0005737); Biological Process: proteolysis (GO:0006508); Molecular Function: kinase activity (GO:0016301); Biological Process: phosphorylation (GO:0016310); Molecular Funct…	K01409|N6-L-threonylcarbamoyladenine synthase	['GE000640', 'tRNA (adenosine(37)-N6)-threonylcarbamoyltransferase complex transferase subunit TsaD [Mycoplasma ovipneumoniae]', 'gi|763430076|ref|WP_044285707.1|', '2.6e-179', '98.78', '100.00', '637']	Peptidase_M22	tRNA N6-adenosine threonylcarbamoyltransferase	tRNA N6-adenosine threonylcarbamoyltransferase
GE000641	NOG139925|Uncharacterised protein family (UPF0104)	[S]: Function unknown	Cellular Component: integral component of membrane (GO:0016021)	--	['GE000641', 'flippase-like domain-containing protein [Mycoplasma ovipneumoniae]', 'gi|763430077|ref|WP_044285708.1|', '0.0e+00', '98.62', '100.00', '1641']	LPG_synthase_TM	--	Uncharacterized protein
GE000642	COG1386|Participates in chromosomal partition during cell division. May act via the formation of a condensin-like complex containing Smc and ScpA that pull DNA away from mid-cell into both cell halves (By similarity)	[K]: Transcription	Cellular Component: cytoplasm (GO:0005737); Biological Process: cell division (GO:0051301); Biological Process: chromosome separation (GO:0051304)	K06024|segregation and condensation protein B	['GE000642', 'MULTISPECIES: segregation/condensation protein B [Mycoplasma]', 'gi|498006808|ref|WP_010320964.1|', '7.2e-100', '100.00', '100.00', '372']	SMC_ScpB	Segregation and condensation protein B	Segregation and condensation protein B
GE000643	COG1354|Participates in chromosomal partition during cell division. May act via the formation of a condensin-like complex containing Smc and ScpB that pull DNA away from mid-cell into both cell halves (By similarity)	[S]: Function unknown	Biological Process: cellular process (GO:0044763); Molecular Function: dioxygenase activity (GO:0051213); Biological Process: oxidation-reduction process (GO:0055114)	K05896|segregation and condensation protein A	['GE000643', 'segregation/condensation protein A [Mycoplasma ovipneumoniae]', 'gi|498006809|ref|WP_010320965.1|', '1.3e-127', '99.18', '100.00', '464']	SMC_ScpA	Segregation and condensation protein A	Segregation and condensation protein A
GE000644	--	--	Biological Process: metabolic process (GO:0008152); Molecular Function: transferase activity, transferring acyl groups (GO:0016746)	K00655|1-acyl-sn-glycerol-3-phosphate acyltransferase	['GE000644', 'acyl-phosphate glycerol 3-phosphate acyltransferase [Mycoplasma ovipneumoniae]', 'gi|763430080|ref|WP_044285711.1|', '1.0e-127', '98.78', '100.00', '465']	--	--	Uncharacterized protein
GE000645	NOG146842|Integral membrane protein (intg_mem_TP0381)	[S]: Function unknown	Cellular Component: integral component of membrane (GO:0016021)	--	['GE000645', 'hypothetical protein [Mycoplasma ovipneumoniae]', 'gi|763428451|ref|WP_044284127.1|', '2.6e-193', '97.10', '100.00', '683']	Intg_mem_TP0381	--	Uncharacterized protein
GE000646	COG0802|protein family UPF0079, ATPase	[R]: General function prediction only	Biological Process: tRNA threonylcarbamoyladenosine modification (GO:0002949)	K06925|tRNA threonylcarbamoyladenosine biosynthesis protein TsaE	['GE000646', 'tRNA (adenosine(37)-N6)-threonylcarbamoyltransferase complex ATPase subunit type 1 TsaE [Mycoplasma ovipneumoniae]', 'gi|1060089328|ref|WP_069098395.1|', '3.8e-71', '95.68', '100.00', '276']	TsaE	--	ATPase or kinase
GE000647	COG0086|DNA-dependent RNA polymerase catalyzes the transcription of DNA into RNA using the four ribonucleoside triphosphates as substrates (By similarity)	[K]: Transcription	Molecular Function: DNA binding (GO:0003677); Molecular Function: DNA-directed 5'-3' RNA polymerase activity (GO:0003899); Biological Process: transcription, DNA-templated (GO:0006351); Cellular Component: integral component of membrane (GO:0016021)	K03046|DNA-directed RNA polymerase subunit beta'	['GE000647', 'DNA-directed RNA polymerase subunit beta&apos; [Mycoplasma ovipneumoniae]', 'gi|763430084|ref|WP_044285715.1|', '0.0e+00', '99.86', '100.00', '2744']	RNA_pol_Rpb1_1;RNA_pol_Rpb1_5;RNA_pol_Rpb1_2;RNA_pol_Rpb1_3;RNA_pol_Rpb1_4	DNA-directed RNA polymerase subunit beta&apos;	DNA-directed RNA polymerase subunit beta&apos;
GE000648	COG0085|DNA-dependent RNA polymerase catalyzes the transcription of DNA into RNA using the four ribonucleoside triphosphates as substrates (By similarity)	[K]: Transcription	Molecular Function: DNA binding (GO:0003677); Molecular Function: DNA-directed 5'-3' RNA polymerase activity (GO:0003899); Biological Process: transcription, DNA-templated (GO:0006351); Molecular Function: ribonucleoside binding (GO:0032549)	K03043|DNA-directed RNA polymerase subunit beta	['GE000648', 'DNA-directed RNA polymerase subunit beta [Mycoplasma ovipneumoniae]', 'gi|763430085|ref|WP_044285716.1|', '0.0e+00', '99.43', '100.00', '2374']	RNA_pol_Rpb2_6;RNA_pol_Rpb2_3;RNA_pol_Rpb2_7;RNA_pol_Rpb2_1;RNA_pol_Rpb2_45;RNA_pol_Rpb2_2	DNA-directed RNA polymerase subunit beta	DNA-directed RNA polymerase subunit beta
GE000649	COG0222|Seems to be the binding site for several of the factors involved in protein synthesis and appears to be essential for accurate translation (By similarity)	[J]: Translation, ribosomal structure and biogenesis	Molecular Function: structural constituent of ribosome (GO:0003735); Cellular Component: ribosome (GO:0005840); Biological Process: translation (GO:0006412)	K02935|large subunit ribosomal protein L7/L12	['GE000649', 'MULTISPECIES: 50S ribosomal protein L7/L12 [Mycoplasma]', 'gi|498006815|ref|WP_010320971.1|', '1.1e-42', '100.00', '100.00', '181']	Ribosomal_L12;Ribosomal_L12_N	50S ribosomal protein L7/L12	50S ribosomal protein L7/L12
GE000650	COG0244|50s ribosomal protein L10	[J]: Translation, ribosomal structure and biogenesis	Molecular Function: structural constituent of ribosome (GO:0003735); Cellular Component: ribosome (GO:0005840); Biological Process: translation (GO:0006412); Biological Process: ribosome biogenesis (GO:0042254); Molecular Function: large ribosomal subunit rRNA binding (GO:0070180)	K02864|large subunit ribosomal protein L10	['GE000650', '50S ribosomal protein L10 [Mycoplasma ovipneumoniae 14811]', 'gi|594021075|ref|EXU61157.1|', '1.5e-88', '98.89', '100.00', '334']	Ribosomal_L10	50S ribosomal protein L10	50S ribosomal protein L10
GE000651	--	--	Cellular Component: integral component of membrane (GO:0016021)	--	['GE000651', 'hypothetical protein [Mycoplasma ovipneumoniae]', 'gi|1574180197|ref|WP_129644715.1|', '9.4e-68', '94.59', '100.00', '265']	--	--	Uncharacterized protein
GE000652	--	--	Cellular Component: integral component of membrane (GO:0016021)	--	['GE000652', 'hypothetical protein [Mycoplasma ovipneumoniae]', 'gi|1574180199|ref|WP_129644717.1|', '1.3e-147', '95.97', '100.00', '531']	--	--	Uncharacterized protein
GE000653	--	--	Cellular Component: integral component of membrane (GO:0016021)	--	['GE000653', 'Hypothetical protein, predicted transmembrane protein [Mycoplasma ovipneumoniae 14811]', 'gi|594021079|ref|EXU61161.1|', '1.1e-229', '85.80', '99.80', '805']	--	--	Uncharacterized protein
GE000654	--	--	--	--	['GE000654', 'Hypothetical protein, predicted transmembrane protein [Mycoplasma ovipneumoniae 14811]', 'gi|594021080|ref|EXU61162.1|', '2.3e-235', '83.83', '100.00', '823']	--	--	Uncharacterized protein
GE000655	--	--	--	--	['GE000655', 'hypothetical protein MHP7448_0694 [Mycoplasma hyopneumoniae 7448]', 'gi|144575391|ref|ABP01109.1|', '2.0e-09', '85.37', '78.85', '70']	--	--	Uncharacterized protein
GE000656	NOG57989|--	[S]: Function unknown	Molecular Function: nucleic acid binding (GO:0003676)	--	['GE000656', 'hypothetical protein [Mycoplasma ovipneumoniae]', 'gi|763428461|ref|WP_044284136.1|', '6.7e-113', '87.60', '80.40', '416']	--	--	Uncharacterized protein
GE000657	NOG116177|DEXDc	[L]: Replication, recombination and repair	Molecular Function: ATP binding (GO:0005524)	--	['GE000657', 'DEAD/DEAH box helicase [Mycoplasma ovipneumoniae]', 'gi|1060089333|ref|WP_069098400.1|', '0.0e+00', '96.17', '100.00', '1189']	AAA_19;UvrD-helicase;PDDEXK_3	--	Uncharacterized protein
GE000658	COG0270|Cytosine-specific methyltransferase	[L]: Replication, recombination and repair	Molecular Function: methyltransferase activity (GO:0008168); Biological Process: methylation (GO:0032259)	--	['GE000658', 'hypothetical protein [Mycoplasma ovipneumoniae]', 'gi|1060090733|ref|WP_069099647.1|', '1.4e-52', '93.39', '83.45', '214']	--	CPG DNA methylase	Uncharacterized protein
GE000659	COG0270|Cytosine-specific methyltransferase	[L]: Replication, recombination and repair	Molecular Function: methyltransferase activity (GO:0008168); Biological Process: methylation (GO:0032259)	K00558|DNA (cytosine-5)-methyltransferase 1	['GE000659', 'DNA (cytosine-5-)-methyltransferase [Mycoplasma ovipneumoniae]', 'gi|1574178985|ref|WP_129643524.1|', '2.2e-110', '96.21', '100.00', '407']	DNA_methylase	CPG DNA methylase	Cytosine-specific methyltransferase
GE000660	NOG154004|--	[S]: Function unknown	--	--	['GE000660', 'hypothetical protein [Mycoplasma conjunctivae]', 'gi|502287204|ref|WP_012751824.1|', '1.7e-180', '85.25', '97.79', '641']	--	--	Uncharacterized protein
GE000661	--	--	--	--	['GE000661', 'hypothetical protein [Mycoplasma ovipneumoniae]', 'gi|763430096|ref|WP_044285727.1|', '5.4e-261', '93.91', '100.00', '909']	--	--	Uncharacterized protein
GE000662	NOG18297|Type II site-specific deoxyribonuclease	[V]: Defense mechanisms	Molecular Function: DNA binding (GO:0003677); Molecular Function: type II site-specific deoxyribonuclease activity (GO:0009036); Biological Process: DNA restriction-modification system (GO:0009307); Biological Process: nucleic acid phosphodiester bond hydrolysis (GO:0090305)	--	['GE000662', 'Eco47II family restriction endonuclease [Mycoplasma ovipneumoniae]', 'gi|498006830|ref|WP_010320986.1|', '5.3e-135', '98.02', '100.00', '489']	RE_Eco47II	--	Cytosine-specific DNA methyltransferase/Type II site-specific deoxyribonuclease
GE000663	COG0270|Cytosine-specific methyltransferase	[L]: Replication, recombination and repair	Molecular Function: DNA (cytosine-5-)-methyltransferase activity (GO:0003886); Biological Process: DNA restriction-modification system (GO:0009307); Biological Process: C-5 methylation of cytosine (GO:0090116)	K00558|DNA (cytosine-5)-methyltransferase 1	['GE000663', 'DNA cytosine methyltransferase [Mycoplasma ovipneumoniae]', 'gi|498006831|ref|WP_010320987.1|', '1.7e-197', '98.54', '100.00', '697']	DNA_methylase	Modification methylase Sau96I	Cytosine-specific methyltransferase
GE000664	COG1373|ATPase (AAA	[R]: General function prediction only	--	K07133|uncharacterized protein	['GE000664', 'DUF4143 domain-containing protein [Mycoplasma ovipneumoniae]', 'gi|1574180218|ref|WP_129644735.1|', '7.1e-241', '99.30', '100.00', '842']	AAA_14;DUF4143	Uncharacterized protein HI_1038	Putative ATPase, AAA+ superfamily
GE000665	--	--	--	--	['GE000665', 'hypothetical protein [Mycoplasma ovipneumoniae]', 'gi|1060089894|ref|WP_069098890.1|', '0.0e+00', '95.49', '100.00', '2585']	--	--	Uncharacterized protein
GE000666	NOG215125|Helix-turn-helix	[S]: Function unknown	Molecular Function: sequence-specific DNA binding (GO:0043565)	--	['GE000666', 'XRE family transcriptional regulator [Mycoplasma ovipneumoniae]', 'gi|763430100|ref|WP_044285731.1|', '8.7e-26', '95.38', '100.00', '124']	HTH_26;HTH_3	--	XRE family transcriptional regulator
GE000667	COG0286|type I restriction-modification system	[V]: Defense mechanisms	Molecular Function: DNA binding (GO:0003677); Biological Process: DNA methylation (GO:0006306); Molecular Function: N-methyltransferase activity (GO:0008170)	K03427|type I restriction enzyme M protein	['GE000667', 'SAM-dependent DNA methyltransferase [Mycoplasma ovipneumoniae]', 'gi|763430101|ref|WP_044285732.1|', '0.0e+00', '98.07', '100.00', '1397']	N6_Mtase;HsdM_N	Putative type I restriction enzyme MpnORFDP M protein	N-6 DNA methylase
GE000668	COG0732|restriction modification system DNA specificity	[V]: Defense mechanisms	--	K01154|type I restriction enzyme, S subunit	['GE000668', 'hypothetical protein [Mycoplasma ovipneumoniae]', 'gi|1173598941|ref|WP_081310803.1|', '6.8e-151', '67.56', '100.00', '543']	Methylase_S	--	Type I restriction modification DNA specificity domain protein
GE000669	COG0610|Type I site-specific deoxyribonuclease	[V]: Defense mechanisms	Molecular Function: DNA binding (GO:0003677); Molecular Function: ATP binding (GO:0005524); Biological Process: DNA modification (GO:0006304); Molecular Function: type I site-specific deoxyribonuclease activity (GO:0009035); Biological Process: nucleic acid phosphodiester bond hydrolysis (GO:0090305)	K01153|type I restriction enzyme, R subunit	['GE000669', 'type I restriction endonuclease subunit R [Mycoplasma ovipneumoniae]', 'gi|763430102|ref|WP_044285733.1|', '0.0e+00', '96.60', '100.00', '1849']	SWI2_SNF2;ResIII;HSDR_N;DEAD	--	Helicase ATP-binding domain-containing protein
GE000670	--	--	--	--	['GE000670', 'Uncharacterised protein [Mycoplasma ovipneumoniae]', 'gi|1563801619|ref|VEU71557.1|', '0.0e+00', '93.91', '100.00', '1140']	--	--	Uncharacterized protein
GE000671	--	--	Cellular Component: integral component of membrane (GO:0016021)	--	['GE000671', 'hypothetical protein [Mycoplasma ovipneumoniae]', 'gi|763430508|ref|WP_044286138.1|', '5.8e-78', '80.73', '99.48', '299']	--	--	Uncharacterized protein
GE000672	--	--	--	--	['GE000672', 'hypothetical protein [Mycoplasma ovipneumoniae]', 'gi|763430435|ref|WP_044286066.1|', '0.0e+00', '99.46', '94.91', '1162']	--	--	Uncharacterized protein
GE000673	--	--	Cellular Component: membrane (GO:0016020)	--	['GE000673', 'hypothetical protein [Mycoplasma ovipneumoniae]', 'gi|1060088366|ref|WP_069097607.1|', '2.2e-209', '79.67', '98.38', '737']	--	--	Uncharacterized protein
GE000674	--	--	--	--	['GE000674', 'Uncharacterised protein [Mycoplasma ovipneumoniae]', 'gi|1563801994|ref|VEU72345.1|', '0.0e+00', '96.94', '100.00', '1180']	--	--	Uncharacterized protein
GE000675	--	--	Cellular Component: integral component of membrane (GO:0016021)	--	['GE000675', 'hypothetical protein [Mycoplasma ovipneumoniae]', 'gi|763430105|ref|WP_044285736.1|', '2.1e-257', '98.35', '100.00', '897']	--	--	Uncharacterized protein
GE000676	--	--	Cellular Component: integral component of membrane (GO:0016021)	--	['GE000676', 'hypothetical protein [Mycoplasma ovipneumoniae]', 'gi|763430107|ref|WP_044285738.1|', '3.9e-104', '95.59', '100.00', '386']	--	--	Uncharacterized protein
GE000677	COG0782|Necessary for efficient RNA polymerase transcription elongation past template-encoded arresting sites. The arresting sites in DNA have the property of trapping a certain fraction of elongating RNA polymerases that pass through, resulting in locked ternary complexes. Cleavage of the nascent transcript by cleavage factors such as GreA or GreB allows the resumption of elongation from the new…	[K]: Transcription	Molecular Function: DNA binding (GO:0003677); Molecular Function: translation elongation factor activity (GO:0003746); Biological Process: translational elongation (GO:0006414); Biological Process: regulation of DNA-templated transcription, elongation (GO:0032784); Molecular Function: RNA polymerase binding (GO:0070063)	K03624|transcription elongation factor GreA	['GE000677', 'MULTISPECIES: transcription elongation factor GreA [Mycoplasma]', 'gi|498006837|ref|WP_010320993.1|', '7.8e-76', '99.38', '100.00', '292']	GreA_GreB_N;GreA_GreB	Transcription elongation factor GreA	Transcription elongation factor GreA
GE000678	COG0534|Mate efflux family protein	[V]: Defense mechanisms	Biological Process: drug transmembrane transport (GO:0006855); Molecular Function: drug transmembrane transporter activity (GO:0015238); Molecular Function: antiporter activity (GO:0015297); Cellular Component: integral component of membrane (GO:0016021)	--	['GE000678', 'MATE family efflux transporter [Mycoplasma ovipneumoniae]', 'gi|763430108|ref|WP_044285739.1|', '6.3e-276', '98.46', '100.00', '958']	MatE;Polysacc_synt_C	--	MATE efflux family protein
GE000679	NOG113924|glutamyl-tRNA amidotransferase subunit	[S]: Function unknown	Molecular Function: transporter activity (GO:0005215); Biological Process: transport (GO:0006810); Cellular Component: integral component of membrane (GO:0016021)	--	['GE000679', 'ECF transporter S component [Mycoplasma ovipneumoniae]', 'gi|763430109|ref|WP_044285740.1|', '1.6e-165', '99.38', '100.00', '591']	ECF_trnsprt	--	Uncharacterized protein
GE000680	--	--	--	--	['GE000680', 'MULTISPECIES: hypothetical protein [Mycoplasma]', 'gi|1060090366|ref|WP_069099280.1|', '0.0e+00', '99.37', '99.53', '1268']	--	--	Uncharacterized protein
GE000681	COG0525|amino acids such as threonine, to avoid such errors, it has a posttransfer editing activity that hydrolyzes mischarged Thr-tRNA(Val) in a tRNA-dependent manner (By similarity)	[J]: Translation, ribosomal structure and biogenesis	Molecular Function: aminoacyl-tRNA editing activity (GO:0002161); Molecular Function: valine-tRNA ligase activity (GO:0004832); Molecular Function: ATP binding (GO:0005524); Cellular Component: cytoplasm (GO:0005737); Biological Process: valyl-tRNA aminoacylation (GO:0006438); Biological Process: regulation of translational fidelity (GO:0006450)	K01873|valyl-tRNA synthetase	['GE000681', 'valine--tRNA ligase [Mycoplasma ovipneumoniae]', 'gi|763430110|ref|WP_044285741.1|', '0.0e+00', '96.59', '100.00', '1600']	tRNA-synt_1;tRNA-synt_1g;Anticodon_1;Val_tRNA-synt_C;tRNA-synt_1e	Valine--tRNA ligase	Valine--tRNA ligase
GE000682	--	--	--	--	['GE000682', 'MULTISPECIES: hypothetical protein [Mycoplasma]', 'gi|1060090251|ref|WP_069099165.1|', '3.2e-202', '99.44', '100.00', '713']	--	--	Uncharacterized protein
GE000683	COG1401|ATPase associated with various cellular activities aaa_5	[V]: Defense mechanisms	--	--	['GE000683', 'hypothetical protein [Mycoplasma ovipneumoniae]', 'gi|1574180259|ref|WP_129644774.1|', '0.0e+00', '90.05', '100.00', '1419']	--	--	Uncharacterized protein
GE000684	COG0706|Required for the insertion and or proper folding and or complex formation of integral membrane proteins into the membrane. Involved in integration of membrane proteins that insert both dependently and independently of the Sec translocase complex, as well as at least some lipoproteins	[U]: Intracellular trafficking, secretion, and vesicular transport	Cellular Component: integral component of membrane (GO:0016021); Biological Process: protein insertion into membrane (GO:0051205)	K03217|YidC/Oxa1 family membrane protein insertase	['GE000684', 'MULTISPECIES: membrane protein insertase YidC [Mycoplasma]', 'gi|1060090249|ref|WP_069099163.1|', '0.0e+00', '99.51', '100.00', '1180']	60KD_IMP	Membrane protein insertase YidC	Putative inner membrane protein translocase component YidC
GE000685	COG0594|RNaseP catalyzes the removal of the 5'-leader sequence from pre-tRNA to produce the mature 5'-terminus. It can also cleave other RNA substrates such as 4.5S RNA. The protein component plays an auxiliary but essential role in vivo by binding to the 5'-leader sequence and broadening the substrate specificity of the ribozyme (By similarity)	[J]: Translation, ribosomal structure and biogenesis	Molecular Function: tRNA binding (GO:0000049); Biological Process: tRNA 5'-leader removal (GO:0001682); Molecular Function: ribonuclease P activity (GO:0004526); Biological Process: RNA phosphodiester bond hydrolysis, endonucleolytic (GO:0090502)	K03536|ribonuclease P protein component	['GE000685', 'MULTISPECIES: ribonuclease P protein component [Mycoplasma]', 'gi|763428614|ref|WP_044284280.1|', '3.4e-54', '100.00', '100.00', '219']	Ribonuclease_P	Ribonuclease P protein component	Ribonuclease P protein component
GE000686	NOG101316|50s ribosomal protein l34	[J]: Translation, ribosomal structure and biogenesis	Molecular Function: structural constituent of ribosome (GO:0003735); Cellular Component: ribosome (GO:0005840); Biological Process: translation (GO:0006412)	K02914|large subunit ribosomal protein L34	['GE000686', '50S ribosomal protein L34 [Mycoplasma ovipneumoniae]', 'gi|1563802010|ref|VEU72377.1|', '1.1e-36', '98.80', '100.00', '161']	Ribosomal_L34	50S ribosomal protein L34	50S ribosomal protein L34
