# Supplementary material for: Exploring Mycoplasma ovipneumoniae NXNK2203 infection in sheep: insights from histopathology and whole genome sequencing
Source: BMC Vet Res. 2024 Jan 10;20:20. doi: 10.1186/s12917-023-03866-z (PMC10777581; doi:10.1186/s12917-023-03866-z)
Supplement: Supplementary file 6 — Supplementary Material 6 [file 12917_2023_3866_MOESM6_ESM.xlsx]

## Sheet: Sheet1
Additional file 6. Potential virulence proteins
#gene_ID	VFDB_gene_name	VFDB_gene_function	Virulence_factor_name	Virulence_factor_id	VFDB_target_id	E-value	Percent-identity	Query-cover	score
GE000008	flhF	flagellar biosynthesis regulator FlhF	Flagella	VF0114	VFG001895(gb|NP_281279)	2.3525e-13	28.57	62.76	67
GE000019	p97	protein p97; cilium adhesin	P97/P102 paralog family	VF0426	VFG016463(gb|YP_115696)	6.53259e-36	30.3	25.77	144
GE000020	mhp683	P102 paralog, surface adhesin	P97/P102 paralog family	VF0426	VFG046120(gb|YP_116191.1)	7.25751e-180	40.94	72.18	561
GE000025	fepC	ferrienterobactin ABC transporter ATPase	Enterobactin	VF0228	VFG000925(gb|NP_752606)	1.87573e-15	25.46	40.75	73
GE000035	mhp107	P97 paralog, surface adhesin	P97/P102 paralog family	VF0426	VFG046118(gb|YP_115621.1)	8.5938e-14	22.97	52.58	72
GE000037	clpC	endopeptidase Clp ATP-binding chain C	ClpC	VF0072	VFG000079(gb|NP_463763)	0	43.33	98.7	578
GE000047	hitC) iron(III	ABC transporter, ATP-binding protein	HitABC	VF0268	VFG000344(gb|NP_438273)	1.26484e-34	33.85	54.28	130
GE000056	cpsB	phosphatidate cytidylyltransferase	Capsule	VF0361	VFG002189(gb|NP_816140)	5.9106e-15	37.39	36.81	70
GE000079	sipA	signal peptidase I	PI-2	VF0530	VFG042972(gb|YP_002742499)	1.35575e-06	27.66	77.78	41
GE000087	rtxB	RTX toxin transporter RtxB	RTX toxin	CVF263	VFG007023(gb|NP_231091)	6.56166e-22	21.92	74.93	97
GE000100	shuV	ATP-binding component of hemin transport system	Shu	VF0256	VFG013070(gb|YP_405013)	8.52184e-22	27.73	31.34	93
GE000101	fbpC) iron(III	ABC transporter, ATP-binding protein	FbpABC	VF0272	VFG001206(gb|NP_273675)	7.08543e-24	34.25	26.58	101
GE000103	p97	protein p97; cilium adhesin	P97/P102 paralog family	VF0426	VFG016463(gb|YP_115696)	1.79178e-36	28.22	30.8	146
GE000104	mhp683	P102 paralog, surface adhesin	P97/P102 paralog family	VF0426	VFG046120(gb|YP_116191.1)	6.44351e-180	42.17	63.75	563
GE000111	lplA1	lipoate protein ligase	LplA1	VF0347	VFG002158(gb|NP_464456)	2.49302e-62	35.47	95.04	202
GE000115	fbpC) iron(III	ABC transporter, ATP-binding protein	FbpABC	VF0272	VFG001206(gb|NP_273675)	2.58099e-20	30.77	25.26	90
GE000116	hlyB	Hemolysin B	Hemolysin	VF0225	VFG000907(gb|NP_755448)	5.19437e-26	31.6	36	110
GE000124	p102	protein p102, multifunctional adhesin	P97/P102 paralog family	VF0426	VFG016466(gb|YP_115695)	0	42.49	73.34	580
GE000125	p97	protein p97; cilium adhesin	P97/P102 paralog family	VF0426	VFG016463(gb|YP_115696)	0	43	97.78	805
GE000139	lpg2936	Dot/Icm type IV secretion system effector	Dot/Icm	VF0156	VFG045607(gb|YP_096929)	3.03527e-25	34.15	71.37	98
GE000152	feoB	ferrous iron transporter B	FeoAB	VF0160	VFG001859(gb|YP_096662)	1.20483e-07	29.45	31.22	50
GE000153	bauE	ferric siderophore ABC transporter, ATP-binding protein BauE	Acinetobactin	VF0467	VFG037386(gb|YP_001847242)	6.67619e-17	26.51	43.49	77
GE000158	shuV	ATP-binding component of hemin transport system	Shu	VF0256	VFG013070(gb|YP_405013)	1.71233e-16	26.87	46.91	76
GE000159	fbpC) iron(III	ABC transporter, ATP-binding protein	FbpABC	VF0272	VFG001206(gb|NP_273675)	2.0038e-15	36.94	24.83	74
GE000167	eccA1	ESX-1 type VII secretion system AAA+ ATPase EccA1	ESX-1	VF0315	VFG002380(gb|NP_218385)	3.41036e-06	47.37	11.46	45
GE000179	mgtB	Mg2+ transport protein	MgtBC	VF0106	VFG000574(gb|NP_462662)	6.38362e-14	26.48	26.66	72
GE000232	p216	protein P216, cilium adhesin p97 paralog	P97/P102 paralog family	VF0426	VFG016472(gb|YP_116003)	0	40.28	99.78	1266
GE000235	p216	protein P216, cilium adhesin p97 paralog	P97/P102 paralog family	VF0426	VFG016472(gb|YP_116003)	1.87531e-125	32.65	99.43	415
GE000236	p216	protein P216, cilium adhesin p97 paralog	P97/P102 paralog family	VF0426	VFG016472(gb|YP_116003)	0	43.22	96.51	1039
GE000237	p216	protein P216, cilium adhesin p97 paralog	P97/P102 paralog family	VF0426	VFG016472(gb|YP_116003)	1.70696e-72	40.21	81.59	248
GE000248	zmpC	immunoglobulin A1 protease	IgA1 protease	VF0147	VFG001362(gb|NP_344620)	1.98255e-101	27.11	89.56	355
GE000249	zmpC	immunoglobulin A1 protease	IgA1 protease	VF0147	VFG001362(gb|NP_344620)	2.44069e-101	26.96	90.44	354
GE000269	hitC) iron(III	ABC transporter, ATP-binding protein	HitABC	VF0268	VFG000344(gb|NP_438273)	6.03206e-26	29.73	89.08	101
GE000275	CBU_1566	Coxiella Dot/Icm type IVB secretion system translocated effector	T4SS effectors	CVF803	VFG039536(gb|NP_820549)	8.47775e-50	38.27	98.35	163
GE000291	fbpC) iron(III	ABC transporter, ATP-binding protein	FbpABC	VF0272	VFG001206(gb|NP_273675)	6.93798e-23	30.2	70.23	94
GE000292	fbpC) iron(III	ABC transporter, ATP-binding protein	FbpABC	VF0272	VFG001206(gb|NP_273675)	3.21271e-18	34.82	14.3	83
GE000295	mhp385	P97 paralog, surface adhesin	P97/P102 paralog family	VF0426	VFG046119(gb|YP_115896.1)	0	46.37	93.59	846
GE000296	lppT	Lipoprotein T, P102 paralog, surface adhesin	P97/P102 paralog family	VF0426	VFG016457(gb|YP_115895)	0	42.79	99.9	723
GE000306	hitC) iron(III	ABC transporter, ATP-binding protein	HitABC	VF0268	VFG000344(gb|NP_438273)	2.2507e-25	35.68	24.25	105
GE000315	tagT	type six secretion associated protein TagT, ATP-binding component of ABC transporter	HSI-I	VF0334	VFG002059(gb|NP_248763)	1.69845e-19	26	72.03	82
GE000351	p102	protein p102, multifunctional adhesin	P97/P102 paralog family	VF0426	VFG016466(gb|YP_115695)	6.3425e-48	25.74	74.16	182
GE000352	p97	protein p97; cilium adhesin	P97/P102 paralog family	VF0426	VFG016463(gb|YP_115696)	1.54715e-43	24.75	66.51	169
GE000365	hitC) iron(III	ABC transporter, ATP-binding protein	HitABC	VF0268	VFG000344(gb|NP_438273)	1.22059e-49	33.33	80.45	171
GE000370	lppT	Lipoprotein T, P102 paralog, surface adhesin	P97/P102 paralog family	VF0426	VFG016457(gb|YP_115895)	0	41.6	99.9	711
GE000371	mhp385	P97 paralog, surface adhesin	P97/P102 paralog family	VF0426	VFG046119(gb|YP_115896.1)	0	47.35	98.66	875
GE000376	fhaB	filamentous hemagglutinin/adhesin	FHA	VF0025	VFG000001(gb|NP_880571)	6.04792e-06	28.43	31.33	44
GE000378	hitC) iron(III	ABC transporter, ATP-binding protein	HitABC	VF0268	VFG000344(gb|NP_438273)	2.2714e-25	32.46	72.33	101
GE000382	napA	neutrophil activating protein NapA	HP-NAP	VF0052	VFG000307(gb|NP_207041)	3.73081e-10	35.38	44.14	51
GE000413	bscN	ATP synthase in type III secretion system	TTSS	VF0035	VFG000048(gb|NP_880888)	2.44241e-30	27.91	73.52	119
GE000414	escN	ATPase EscN	TTSS	VF0191	VFG000812(gb|NP_290268)	1.92177e-23	24.06	72.05	99
GE000443	lppT	Lipoprotein T, P102 paralog, surface adhesin	P97/P102 paralog family	VF0426	VFG016457(gb|YP_115895)	0	42.97	99.8	709
GE000444	mhp385	P97 paralog, surface adhesin	P97/P102 paralog family	VF0426	VFG046119(gb|YP_115896.1)	0	46.23	98.55	844
GE000449	cyaB	cyclolysin secretion ATP-binding protein	Cya	VF0028	VFG001269(gb|NP_879579)	1.40932e-08	34	10.45	55
GE000459	fbpC) iron(III	ABC transporter, ATP-binding protein	FbpABC	VF0272	VFG001206(gb|NP_273675)	9.299e-25	25.94	75.13	100
GE000463	hlyB	Hemolysin B	Hemolysin	VF0225	VFG000907(gb|NP_755448)	1.22051e-22	33.18	26.37	100
GE000466	mgtB	Mg2+ transport protein	MgtBC	VF0106	VFG000574(gb|NP_462662)	1.55991e-50	24.16	75.89	189
GE000474	p102	protein p102, multifunctional adhesin	P97/P102 paralog family	VF0426	VFG016466(gb|YP_115695)	8.59274e-83	29.35	73.29	286
GE000475	mhp107	P97 paralog, surface adhesin	P97/P102 paralog family	VF0426	VFG046118(gb|YP_115621.1)	0	47.5	95.53	827
GE000488	barB	siderophore efflux system of the ABC superfamily	Acinetobactin	VF0467	VFG037260(gb|YP_001847232)	7.51647e-15	28.25	32.56	73
GE000489	hlyB	hemolysin transport protein	Hemolysin	VF0207	VFG000841(gb|YP_325609)	5.84943e-18	29.65	39.44	84
GE000503	hitC) iron(III	ABC transporter, ATP-binding protein	HitABC	VF0268	VFG000344(gb|NP_438273)	8.40861e-26	27.45	98.01	102
GE000504	rtxB	RTX toxin transporter RtxB	RTX toxin	CVF263	VFG007023(gb|NP_231091)	1.60244e-26	29.69	81.99	106
GE000513	lplA1	lipoate protein ligase	LplA1	VF0347	VFG002158(gb|NP_464456)	8.58481e-75	41.23	96.39	234
GE000524	msrA/B(pilB)	trifunctional thioredoxin/methionine sulfoxide reductase A/B protein	MsrAB	VF0456	VFG037100(gb|NP_273110)	7.25189e-43	53.12	88.81	147
GE000550	mucD	serine protease MucD precursor	Alginate regulation	CVF523	VFG014950(gb|NP_249457)	1.38423e-19	29.83	75.91	83
GE000584	fbpC) iron(III	ABC transporter, ATP-binding protein	FbpABC	VF0272	VFG001206(gb|NP_273675)	1.14176e-25	33.63	26.79	107
GE000597	feoB	ferrous iron transporter B	FeoAB	VF0160	VFG001859(gb|YP_096662)	2.49862e-06	23.84	38.9	46
GE000609	fliA	flagellar biosynthesis sigma factor	Flagella	VF0394	VFG002319(gb|YP_001006726)	1.45005e-06	23.97	35.64	46
GE000612	flhF	flagellar biosynthesis regulator FlhF	Flagella	VF0430	VFG002521(gb|YP_109889)	3.02454e-15	29.41	39.32	74
GE000617	yscN	type III secretion system ATPase YscN	TTSS	VF0140	VFG000390(gb|NP_395174)	6.07006e-51	32.77	74.1	178
GE000619	pscN	type III secretion system ATPase PscN	TTSS	VF0083	VFG000192(gb|NP_250388)	4.56934e-40	29.26	72.98	148
GE000630	licA	choline kinase	LOS	VF0044	VFG000326(gb|NP_439686)	8.19279e-11	27.27	63.75	57
GE000632	plcD	phosphatidylserine/phosphatidylglycerophosphate/cardiolipin synthase	Phospholipase D	VF0469	VFG037203(gb|YP_001847849)	4.74849e-11	19.07	61.18	62
