# Supplementary material for: Exploring Mycoplasma ovipneumoniae NXNK2203 infection in sheep: insights from histopathology and whole genome sequencing
Source: BMC Vet Res. 2024 Jan 10;20:20. doi: 10.1186/s12917-023-03866-z (PMC10777581; doi:10.1186/s12917-023-03866-z)
Supplement: Supplementary file 8 — Supplementary Material 8 [file 12917_2023_3866_MOESM8_ESM.xlsx]

## Sheet: Sheet1
Additional file 8. Proteins containing transmembrane helices
Gene ID	Align protein Len	transmembrane helices number	Exp AAs in TMHs No.	First 60 Exp AAs No.	Total Prob of N-in	Topology
GE000019	1137	1	22.4647	22.4643	0.99932	inside:1-6; TMhelix:7-29; outside:30-1137
GE000020	1136	1	22.6024	22.576	0.99863	inside:1-12; TMhelix:13-35; outside:36-1136
GE000022	265	7	156.214	23.1123	0.9761	inside:1-31; TMhelix:32-54; outside:55-73; TMhelix:74-93; inside:94-104; TMhelix:105-127; outside:128-136; TMhelix:137-159; inside:160-165; TMhelix:166-188; outside:189-191; TMhelix:192-214; inside:215-234; TMhelix:235-257; outside:258-265
GE000026	572	9	197.153	22.4635	0.11309	outside:1-31; TMhelix:32-54; inside:55-73; TMhelix:74-93; outside:94-102; TMhelix:103-125; inside:126-131; TMhelix:132-151; outside:152-165; TMhelix:166-188; inside:189-207; TMhelix:208-230; outside:231-261; TMhelix:262-284; inside:285-304; TMhelix:305-327; outside:328-341; TMhelix:342-364; inside:365-572
GE000027	303	8	183.829	45.4808	0.03242	outside:1-5; TMhelix:6-28; inside:29-34; TMhelix:35-57; outside:58-66; TMhelix:67-89; inside:90-95; TMhelix:96-118; outside:119-137; TMhelix:138-160; inside:161-190; TMhelix:191-213; outside:214-237; TMhelix:238-260; inside:261-264; TMhelix:265-284; outside:285-303
GE000030	827	9	205.665	23.0469	0.99876	inside:1-34; TMhelix:35-57; outside:58-71; TMhelix:72-94; inside:95-100; TMhelix:101-123; outside:124-162; TMhelix:163-185; inside:186-205; TMhelix:206-228; outside:229-387; TMhelix:388-407; inside:408-437; TMhelix:438-460; outside:461-463; TMhelix:464-486; inside:487-492; TMhelix:493-515; outside:516-827
GE000031	269	4	91.1159	22.6779	0.99947	inside:1-23; TMhelix:24-46; outside:47-65; TMhelix:66-87; inside:88-151; TMhelix:152-174; outside:175-205; TMhelix:206-228; inside:229-269
GE000033	326	6	135.682	23.1248	0.00267	outside:1-29; TMhelix:30-52; inside:53-60; TMhelix:61-83; outside:84-102; TMhelix:103-122; inside:123-134; TMhelix:135-154; outside:155-196; TMhelix:197-219; inside:220-248; TMhelix:249-271; outside:272-326
GE000035	1048	1	23.1461	22.7458	0.99991	inside:1-18; TMhelix:19-41; outside:42-1048
GE000036	1008	1	22.1764	22.1762	0.99984	inside:1-20; TMhelix:21-43; outside:44-1008
GE000044	494	9	201.938	24.3644	0.93425	inside:1-19; TMhelix:20-42; outside:43-82; TMhelix:83-105; inside:106-138; TMhelix:139-161; outside:162-212; TMhelix:213-235; inside:236-255; TMhelix:256-278; outside:279-347; TMhelix:348-365; inside:366-385; TMhelix:386-408; outside:409-422; TMhelix:423-445; inside:446-451; TMhelix:452-474; outside:475-494
GE000046	129	1	23.4071	1.02638	0.87261	inside:1-91; TMhelix:92-114; outside:115-129
GE000048	286	6	135.646	22.8059	0.95291	inside:1-21; TMhelix:22-44; outside:45-75; TMhelix:76-98; inside:99-110; TMhelix:111-133; outside:134-145; TMhelix:146-168; inside:169-196; TMhelix:197-219; outside:220-254; TMhelix:255-277; inside:278-286
GE000049	274	6	131.792	20.8434	0.99935	inside:1-16; TMhelix:17-39; outside:40-74; TMhelix:75-97; inside:98-113; TMhelix:114-136; outside:137-145; TMhelix:146-168; inside:169-188; TMhelix:189-211; outside:212-240; TMhelix:241-263; inside:264-274
GE000050	571	1	22.3285	22.3275	0.99717	inside:1-4; TMhelix:5-27; outside:28-571
GE000056	307	8	186.004	43.2092	0.96534	inside:1-12; TMhelix:13-35; outside:36-39; TMhelix:40-62; inside:63-68; TMhelix:69-88; outside:89-113; TMhelix:114-133; inside:134-145; TMhelix:146-168; outside:169-172; TMhelix:173-195; inside:196-214; TMhelix:215-237; outside:238-246; TMhelix:247-266; inside:267-307
GE000058	310	5	113.937	32.9889	0.0031	outside:1-18; TMhelix:19-41; inside:42-49; TMhelix:50-72; outside:73-91; TMhelix:92-114; inside:115-230; TMhelix:231-253; outside:254-275; TMhelix:276-298; inside:299-310
GE000073	355	5	116.134	20.5544	0.29415	outside:1-14; TMhelix:15-37; inside:38-56; TMhelix:57-79; outside:80-110; TMhelix:111-133; inside:134-270; TMhelix:271-293; outside:294-307; TMhelix:308-330; inside:331-355
GE000074	113	2	41.8986	31.7693	0.8982	inside:1-11; TMhelix:12-34; outside:35-48; TMhelix:49-71; inside:72-113
GE000076	238	6	124.661	22.8421	0.13658	outside:1-30; TMhelix:31-53; inside:54-85; TMhelix:86-108; outside:109-117; TMhelix:118-137; inside:138-149; TMhelix:150-169; outside:170-178; TMhelix:179-201; inside:202-213; TMhelix:214-236; outside:237-238
GE000078	498	1	22.0067	21.999	0.97021	inside:1-11; TMhelix:12-34; outside:35-498
GE000087	678	6	129.174	0.00503	0.93688	inside:1-157; TMhelix:158-180; outside:181-192; TMhelix:193-212; inside:213-271; TMhelix:272-294; outside:295-297; TMhelix:298-316; inside:317-383; TMhelix:384-406; outside:407-420; TMhelix:421-443; inside:444-678
GE000088	115	1	18.6781	18.656	0.8657	inside:1-1; TMhelix:2-21; outside:22-115
GE000093	571	1	20.1655	20.1275	0.96195	inside:1-16; TMhelix:17-39; outside:40-571
GE000094	477	12	262.136	27.0373	0.97897	inside:1-12; TMhelix:13-35; outside:36-54; TMhelix:55-77; inside:78-83; TMhelix:84-103; outside:104-122; TMhelix:123-140; inside:141-159; TMhelix:160-182; outside:183-196; TMhelix:197-219; inside:220-251; TMhelix:252-274; outside:275-279; TMhelix:280-299; inside:300-318; TMhelix:319-341; outside:342-350; TMhelix:351-373; inside:374-389; TMhelix:390-409; outside:410-433; TMhelix:434-456; inside:45…
GE000097	864	12	260.166	22.6076	0.8908	inside:1-18; TMhelix:19-41; outside:42-333; TMhelix:334-356; inside:357-357; TMhelix:358-380; outside:381-389; TMhelix:390-412; inside:413-432; TMhelix:433-455; outside:456-464; TMhelix:465-487; inside:488-532; TMhelix:533-555; outside:556-665; TMhelix:666-684; inside:685-690; TMhelix:691-713; outside:714-722; TMhelix:723-742; inside:743-778; TMhelix:779-796; outside:797-800; TMhelix:801-823; ins…
GE000100	651	4	92.47	0.12843	0.41067	outside:1-261; TMhelix:262-284; inside:285-515; TMhelix:516-538; outside:539-564; TMhelix:565-587; inside:588-610; TMhelix:611-633; outside:634-651
GE000101	760	4	91.4066	0.14361	0.91155	inside:1-259; TMhelix:260-282; outside:283-631; TMhelix:632-654; inside:655-681; TMhelix:682-704; outside:705-723; TMhelix:724-746; inside:747-760
GE000102	1977	1	18.7944	18.7933	0.90494	inside:1-11; TMhelix:12-34; outside:35-1977
GE000103	1169	1	22.4797	22.4793	0.99643	inside:1-6; TMhelix:7-29; outside:30-1169
GE000104	1211	1	22.6361	22.5678	0.99781	inside:1-12; TMhelix:13-35; outside:36-1211
GE000105	111	2	42.5165	21.2334	0.01592	outside:1-19; TMhelix:20-39; inside:40-87; TMhelix:88-110; outside:111-111
GE000115	772	4	93.8369	0.21804	0.85822	inside:1-257; TMhelix:258-280; outside:281-641; TMhelix:642-664; inside:665-693; TMhelix:694-716; outside:717-735; TMhelix:736-758; inside:759-772
GE000116	650	4	92.5543	1.02286	0.45304	outside:1-262; TMhelix:263-285; inside:286-514; TMhelix:515-537; outside:538-567; TMhelix:568-590; inside:591-609; TMhelix:610-632; outside:633-650
GE000121	593	10	212.058	21.3512	0.944	inside:1-35; TMhelix:36-58; outside:59-81; TMhelix:82-104; inside:105-110; TMhelix:111-128; outside:129-164; TMhelix:165-187; inside:188-206; TMhelix:207-229; outside:230-325; TMhelix:326-348; inside:349-354; TMhelix:355-372; outside:373-376; TMhelix:377-399; inside:400-405; TMhelix:406-425; outside:426-439; TMhelix:440-462; inside:463-593
GE000124	1054	1	22.511	22.509	0.99077	inside:1-6; TMhelix:7-29; outside:30-1054
GE000125	1037	1	22.5497	22.5475	0.99636	inside:1-8; TMhelix:9-31; outside:32-1037
GE000128	579	1	20.1775	20.1634	0.88764	inside:1-4; TMhelix:5-27; outside:28-579
GE000129	424	1	21.6492	21.633	0.90262	inside:1-4; TMhelix:5-27; outside:28-424
GE000145	786	2	59.842	20.4438	0.85116	outside:1-9; TMhelix:10-29; inside:30-177; TMhelix:178-200; outside:201-786
GE000149	614	13	287.953	30.1516	0.00019	outside:1-9; TMhelix:10-32; inside:33-52; TMhelix:53-75; outside:76-84; TMhelix:85-107; inside:108-127; TMhelix:128-150; outside:151-164; TMhelix:165-187; inside:188-193; TMhelix:194-213; outside:214-232; TMhelix:233-255; inside:256-275; TMhelix:276-298; outside:299-328; TMhelix:329-351; inside:352-389; TMhelix:390-412; outside:413-421; TMhelix:422-444; inside:445-450; TMhelix:451-470; outside:47…
GE000156	359	6	135.308	0.54112	0.99688	inside:1-60; TMhelix:61-83; outside:84-149; TMhelix:150-172; inside:173-183; TMhelix:184-206; outside:207-220; TMhelix:221-243; inside:244-277; TMhelix:278-300; outside:301-322; TMhelix:323-342; inside:343-359
GE000157	321	6	135.914	0.14318	0.99806	inside:1-61; TMhelix:62-84; outside:85-125; TMhelix:126-148; inside:149-159; TMhelix:160-182; outside:183-185; TMhelix:186-205; inside:206-230; TMhelix:231-253; outside:254-290; TMhelix:291-313; inside:314-321
GE000160	2035	1	21.3499	21.3487	0.99395	inside:1-4; TMhelix:5-27; outside:28-2035
GE000161	892	1	22.2488	22.2424	0.99345	inside:1-6; TMhelix:7-29; outside:30-892
GE000163	213	4	87.6534	36.244	0.86674	inside:1-20; TMhelix:21-41; outside:42-45; TMhelix:46-68; inside:69-102; TMhelix:103-125; outside:126-144; TMhelix:145-167; inside:168-213
GE000165	475	1	38.8923	22.9825	0.40733	inside:1-6; TMhelix:7-29; outside:30-475
GE000179	679	8	166.778	25.9934	0.99936	inside:1-20; TMhelix:21-40; outside:41-54; TMhelix:55-73; inside:74-92; TMhelix:93-112; outside:113-121; TMhelix:122-141; inside:142-274; TMhelix:275-297; outside:298-325; TMhelix:326-348; inside:349-622; TMhelix:623-645; outside:646-649; TMhelix:650-667; inside:668-679
GE000186	527	12	267.174	34.0768	0.99882	inside:1-12; TMhelix:13-32; outside:33-46; TMhelix:47-69; inside:70-100; TMhelix:101-123; outside:124-142; TMhelix:143-160; inside:161-172; TMhelix:173-195; outside:196-226; TMhelix:227-249; inside:250-261; TMhelix:262-284; outside:285-309; TMhelix:310-332; inside:333-362; TMhelix:363-385; outside:386-404; TMhelix:405-427; inside:428-446; TMhelix:447-469; outside:470-494; TMhelix:495-514; inside:…
GE000187	406	1	20.1446	20.0435	0.9067	inside:1-6; TMhelix:7-29; outside:30-406
GE000191	367	6	132.821	1.87069	0.87204	inside:1-58; TMhelix:59-81; outside:82-105; TMhelix:106-128; inside:129-134; TMhelix:135-154; outside:155-178; TMhelix:179-201; inside:202-221; TMhelix:222-244; outside:245-258; TMhelix:259-276; inside:277-367
GE000192	481	12	261.523	22.5434	0.99345	inside:1-20; TMhelix:21-43; outside:44-75; TMhelix:76-98; inside:99-104; TMhelix:105-127; outside:128-131; TMhelix:132-154; inside:155-160; TMhelix:161-183; outside:184-197; TMhelix:198-220; inside:221-247; TMhelix:248-267; outside:268-286; TMhelix:287-309; inside:310-321; TMhelix:322-339; outside:340-353; TMhelix:354-376; inside:377-395; TMhelix:396-417; outside:418-436; TMhelix:437-459; inside:…
GE000194	945	1	22.4276	22.307	0.99127	inside:1-11; TMhelix:12-34; outside:35-945
GE000200	201	6	123.214	24.7853	0.86579	inside:1-16; TMhelix:17-39; outside:40-58; TMhelix:59-78; inside:79-84; TMhelix:85-107; outside:108-116; TMhelix:117-139; inside:140-150; TMhelix:151-168; outside:169-171; TMhelix:172-190; inside:191-201
GE000201	190	4	93.1509	10.4487	0.28126	outside:1-56; TMhelix:57-79; inside:80-99; TMhelix:100-122; outside:123-141; TMhelix:142-164; inside:165-170; TMhelix:171-189; outside:190-190
GE000205	154	1	23.0193	22.8455	0.68423	inside:1-6; TMhelix:7-29; outside:30-154
GE000206	552	1	19.371	0	0.00095	outside:1-462; TMhelix:463-482; inside:483-552
GE000210	126	2	45.5558	22.9135	0.97846	inside:1-26; TMhelix:27-49; outside:50-61; TMhelix:62-84; inside:85-126
GE000211	178	2	45.2296	22.8739	0.99947	inside:1-31; TMhelix:32-54; outside:55-83; TMhelix:84-106; inside:107-178
GE000212	166	2	45.5043	22.6652	0.97187	inside:1-33; TMhelix:34-56; outside:57-75; TMhelix:76-98; inside:99-166
GE000213	547	4	90.6924	22.6012	1	inside:1-25; TMhelix:26-48; outside:49-416; TMhelix:417-439; inside:440-459; TMhelix:460-482; outside:483-507; TMhelix:508-530; inside:531-547
GE000219	273	4	89.6979	23.8915	0.90431	inside:1-27; TMhelix:28-50; outside:51-59; TMhelix:60-77; inside:78-96; TMhelix:97-119; outside:120-128; TMhelix:129-151; inside:152-273
GE000221	720	1	19.2579	19.2567	0.90097	inside:1-10; TMhelix:11-33; outside:34-720
GE000224	88	2	40.361	28.8641	0.71532	inside:1-6; TMhelix:7-29; outside:30-48; TMhelix:49-71; inside:72-88
GE000229	151	4	86.2	40.8109	0.96705	inside:1-6; TMhelix:7-28; outside:29-42; TMhelix:43-65; inside:66-96; TMhelix:97-114; outside:115-117; TMhelix:118-140; inside:141-151
GE000231	1438	1	21.587	21.5868	0.99889	inside:1-6; TMhelix:7-29; outside:30-1438
GE000232	1824	1	22.5284	22.5275	0.99927	inside:1-8; TMhelix:9-31; outside:32-1824
GE000236	1403	1	22.4759	22.4754	0.99644	inside:1-8; TMhelix:9-31; outside:32-1403
GE000238	2640	8	190.885	22.2765	0.99979	inside:1-16; TMhelix:17-39; outside:40-1791; TMhelix:1792-1814; inside:1815-1833; TMhelix:1834-1856; outside:1857-1883; TMhelix:1884-1906; inside:1907-1944; TMhelix:1945-1967; outside:1968-2507; TMhelix:2508-2530; inside:2531-2556; TMhelix:2557-2579; outside:2580-2593; TMhelix:2594-2627; inside:2628-2640
GE000239	1981	1	22.8678	22.6252	0.9956	inside:1-12; TMhelix:13-35; outside:36-1981
GE000247	63	1	29.462	29.4495	0.62206	outside:1-36; TMhelix:37-59; inside:60-63
GE000251	207	1	22.6248	20.7795	0.66775	inside:1-1; TMhelix:2-24; outside:25-207
GE000252	222	3	85.0149	22.7024	0.11799	outside:1-4; TMhelix:5-27; inside:28-84; TMhelix:85-107; outside:108-132; TMhelix:133-155; inside:156-222
GE000253	104	1	23.0068	0	0.99597	inside:1-72; TMhelix:73-95; outside:96-104
GE000256	506	11	247.99	39.0228	0.00021	outside:1-14; TMhelix:15-33; inside:34-39; TMhelix:40-62; outside:63-95; TMhelix:96-118; inside:119-124; TMhelix:125-147; outside:148-156; TMhelix:157-179; inside:180-239; TMhelix:240-262; outside:263-287; TMhelix:288-310; inside:311-344; TMhelix:345-367; outside:368-370; TMhelix:371-393; inside:394-399; TMhelix:400-422; outside:423-475; TMhelix:476-495; inside:496-506
GE000259	155	3	70.5014	23.1243	0.98895	inside:1-20; TMhelix:21-43; outside:44-69; TMhelix:70-92; inside:93-115; TMhelix:116-138; outside:139-155
GE000260	394	7	179.212	22.5994	0.93301	inside:1-20; TMhelix:21-43; outside:44-64; TMhelix:65-87; inside:88-152; TMhelix:153-175; outside:176-194; TMhelix:195-217; inside:218-297; TMhelix:298-320; outside:321-329; TMhelix:330-349; inside:350-361; TMhelix:362-384; outside:385-394
GE000261	372	8	179.573	25.3766	0.66769	inside:1-12; TMhelix:13-35; outside:36-57; TMhelix:58-80; inside:81-145; TMhelix:146-165; outside:166-179; TMhelix:180-202; inside:203-214; TMhelix:215-234; outside:235-278; TMhelix:279-296; inside:297-308; TMhelix:309-328; outside:329-342; TMhelix:343-362; inside:363-372
GE000266	287	3	62.5189	37.7756	0.52508	outside:1-14; TMhelix:15-34; inside:35-38; TMhelix:39-61; outside:62-75; TMhelix:76-98; inside:99-287
GE000270	591	6	133.134	22.6248	0.96016	inside:1-27; TMhelix:28-50; outside:51-59; TMhelix:60-82; inside:83-108; TMhelix:109-131; outside:132-145; TMhelix:146-168; inside:169-174; TMhelix:175-197; outside:198-559; TMhelix:560-582; inside:583-591
GE000273	156	3	72.9578	23.794	0.87698	inside:1-20; TMhelix:21-43; outside:44-74; TMhelix:75-97; inside:98-116; TMhelix:117-139; outside:140-156
GE000277	142	3	66.961	30.977	0.99695	inside:1-20; TMhelix:21-40; outside:41-49; TMhelix:50-72; inside:73-117; TMhelix:118-140; outside:141-142
GE000278	290	7	154.739	21.6458	0.84484	inside:1-24; TMhelix:25-47; outside:48-71; TMhelix:72-94; inside:95-100; TMhelix:101-123; outside:124-127; TMhelix:128-150; inside:151-162; TMhelix:163-185; outside:186-204; TMhelix:205-227; inside:228-233; TMhelix:234-256; outside:257-290
GE000289	348	6	133.889	21.4177	0.99735	inside:1-6; TMhelix:7-29; outside:30-105; TMhelix:106-128; inside:129-140; TMhelix:141-163; outside:164-182; TMhelix:183-205; inside:206-243; TMhelix:244-266; outside:267-288; TMhelix:289-311; inside:312-348
GE000290	385	6	127.105	7.16079	0.71602	inside:1-52; TMhelix:53-75; outside:76-180; TMhelix:181-203; inside:204-214; TMhelix:215-237; outside:238-240; TMhelix:241-259; inside:260-299; TMhelix:300-322; outside:323-348; TMhelix:349-371; inside:372-385
GE000295	1014	3	64.5169	41.812	0.97174	inside:1-1; TMhelix:2-24; outside:25-27; TMhelix:28-50; inside:51-66; TMhelix:67-89; outside:90-1014
GE000296	988	1	22.632	22.5424	0.99231	inside:1-8; TMhelix:9-31; outside:32-988
GE000297	1986	1	22.2441	22.1861	0.97881	inside:1-12; TMhelix:13-35; outside:36-1986
GE000300	219	1	19.3239	10.7597	0.87639	inside:1-46; TMhelix:47-69; outside:70-219
GE000303	55	1	23.1263	23.1263	0.97259	inside:1-20; TMhelix:21-43; outside:44-55
GE000304	321	6	133.096	21.2758	0.99996	inside:1-38; TMhelix:39-61; outside:62-96; TMhelix:97-119; inside:120-139; TMhelix:140-162; outside:163-171; TMhelix:172-194; inside:195-214; TMhelix:215-237; outside:238-284; TMhelix:285-304; inside:305-321
GE000305	336	5	133.255	22.5258	0.68403	outside:1-32; TMhelix:33-55; inside:56-95; TMhelix:96-118; outside:119-132; TMhelix:133-152; inside:153-236; TMhelix:237-259; outside:260-284; TMhelix:285-307; inside:308-336
GE000308	708	1	22.7131	22.7123	0.99691	inside:1-20; TMhelix:21-43; outside:44-708
GE000312	158	1	20.024	20.0233	0.38385	outside:1-3; TMhelix:4-26; inside:27-158
GE000313	552	1	18.7647	0.00044	0.00129	outside:1-462; TMhelix:463-482; inside:483-552
GE000314	569	12	256.296	21.35	0.99953	inside:1-20; TMhelix:21-43; outside:44-81; TMhelix:82-104; inside:105-116; TMhelix:117-134; outside:135-138; TMhelix:139-158; inside:159-186; TMhelix:187-209; outside:210-212; TMhelix:213-232; inside:233-243; TMhelix:244-266; outside:267-292; TMhelix:293-315; inside:316-327; TMhelix:328-345; outside:346-354; TMhelix:355-377; inside:378-403; TMhelix:404-426; outside:427-517; TMhelix:518-540; insid…
GE000320	245	5	120.134	42.2295	0.02166	outside:1-4; TMhelix:5-27; inside:28-39; TMhelix:40-62; outside:63-90; TMhelix:91-113; inside:114-133; TMhelix:134-156; outside:157-165; TMhelix:166-188; inside:189-245
GE000323	137	4	87.0201	41.6935	0.99827	inside:1-11; TMhelix:12-31; outside:32-40; TMhelix:41-63; inside:64-69; TMhelix:70-92; outside:93-96; TMhelix:97-119; inside:120-137
GE000329	100	1	23.2041	23.2041	0.0119	outside:1-29; TMhelix:30-52; inside:53-100
GE000334	460	4	90.7916	0	0.99985	inside:1-221; TMhelix:222-244; outside:245-248; TMhelix:249-271; inside:272-283; TMhelix:284-306; outside:307-337; TMhelix:338-360; inside:361-460
GE000341	253	6	135.179	24.3012	0.97687	inside:1-20; TMhelix:21-43; outside:44-57; TMhelix:58-80; inside:81-88; TMhelix:89-111; outside:112-130; TMhelix:131-153; inside:154-165; TMhelix:166-188; outside:189-207; TMhelix:208-230; inside:231-253
GE000345	560	1	22.1614	22.1594	0.99963	inside:1-6; TMhelix:7-29; outside:30-560
GE000351	983	1	22.15	22.1483	0.99549	inside:1-6; TMhelix:7-29; outside:30-983
GE000352	1263	1	22.0895	22.0879	0.99679	inside:1-19; TMhelix:20-42; outside:43-1263
GE000354	86	1	22.0875	22.0408	0.52123	inside:1-6; TMhelix:7-29; outside:30-86
GE000360	145	3	68.4495	22.5494	0.9788	inside:1-32; TMhelix:33-55; outside:56-79; TMhelix:80-102; inside:103-113; TMhelix:114-136; outside:137-145
GE000362	151	4	87.0326	31.1324	0.99947	inside:1-1; TMhelix:2-24; outside:25-50; TMhelix:51-73; inside:74-77; TMhelix:78-100; outside:101-109; TMhelix:110-132; inside:133-151
GE000363	1016	9	205.9	0	0.00076	outside:1-579; TMhelix:580-598; inside:599-604; TMhelix:605-627; outside:628-655; TMhelix:656-678; inside:679-715; TMhelix:716-738; outside:739-781; TMhelix:782-804; inside:805-816; TMhelix:817-839; outside:840-870; TMhelix:871-893; inside:894-913; TMhelix:914-936; outside:937-987; TMhelix:988-1010; inside:1011-1016
GE000364	311	7	160.314	20.2799	0.22993	outside:1-38; TMhelix:39-61; inside:62-67; TMhelix:68-90; outside:91-104; TMhelix:105-127; inside:128-139; TMhelix:140-162; outside:163-171; TMhelix:172-194; inside:195-214; TMhelix:215-237; outside:238-273; TMhelix:274-296; inside:297-311
GE000366	230	4	86.7713	21.4672	0.99472	inside:1-24; TMhelix:25-47; outside:48-86; TMhelix:87-109; inside:110-121; TMhelix:122-144; outside:145-175; TMhelix:176-193; inside:194-230
GE000370	984	1	22.4378	22.346	0.98406	inside:1-8; TMhelix:9-31; outside:32-984
GE000371	968	1	22.5736	22.5733	0.99983	inside:1-15; TMhelix:16-38; outside:39-968
GE000374	749	1	18.1252	18.1252	0.90314	inside:1-11; TMhelix:12-29; outside:30-749
GE000376	316	1	20.2876	20.2876	0.94425	inside:1-12; TMhelix:13-35; outside:36-316
GE000384	338	1	46.0325	13.294	0.91811	inside:1-206; TMhelix:207-229; outside:230-338
GE000385	3920	1	19.6769	18.4363	0.88379	inside:1-21; TMhelix:22-41; outside:42-3920
GE000386	4001	1	22.7264	22.6876	0.99999	inside:1-20; TMhelix:21-43; outside:44-4001
GE000391	552	1	18.7647	0.00044	0.00129	outside:1-462; TMhelix:463-482; inside:483-552
GE000392	3887	1	18.4393	18.4363	0.88379	inside:1-21; TMhelix:22-41; outside:42-3887
GE000393	4018	1	22.6893	22.6876	0.99999	inside:1-20; TMhelix:21-43; outside:44-4018
GE000399	513	12	265.801	37.7648	0.99972	inside:1-8; TMhelix:9-27; outside:28-46; TMhelix:47-69; inside:70-89; TMhelix:90-112; outside:113-131; TMhelix:132-154; inside:155-160; TMhelix:161-183; outside:184-208; TMhelix:209-228; inside:229-240; TMhelix:241-263; outside:264-286; TMhelix:287-309; inside:310-336; TMhelix:337-359; outside:360-378; TMhelix:379-398; inside:399-417; TMhelix:418-440; outside:441-467; TMhelix:468-490; inside:491-…
GE000400	578	1	22.1244	22.0847	0.96686	inside:1-6; TMhelix:7-29; outside:30-578
GE000403	702	1	22.5525	22.552	0.99616	inside:1-31; TMhelix:32-54; outside:55-702
GE000405	321	1	20.4744	20.4739	0.80838	inside:1-19; TMhelix:20-42; outside:43-321
GE000410	437	2	53.7118	25.3306	0.93705	inside:1-30; TMhelix:31-53; outside:54-57; TMhelix:58-80; inside:81-437
GE000411	83	1	23.1909	23.1573	0.0866	outside:1-19; TMhelix:20-42; inside:43-83
GE000415	742	2	43.7071	20.6094	0.94429	inside:1-8; TMhelix:9-31; outside:32-699; TMhelix:700-722; inside:723-742
GE000419	513	12	263.16	21.0622	0.99978	inside:1-25; TMhelix:26-45; outside:46-91; TMhelix:92-111; inside:112-117; TMhelix:118-140; outside:141-144; TMhelix:145-167; inside:168-186; TMhelix:187-209; outside:210-238; TMhelix:239-261; inside:262-280; TMhelix:281-303; outside:304-322; TMhelix:323-342; inside:343-354; TMhelix:355-377; outside:378-381; TMhelix:382-401; inside:402-412; TMhelix:413-435; outside:436-461; TMhelix:462-484; insid…
GE000421	227	7	155.237	44.4383	0.00427	outside:1-5; TMhelix:6-28; inside:29-34; TMhelix:35-57; outside:58-60; TMhelix:61-83; inside:84-94; TMhelix:95-117; outside:118-126; TMhelix:127-149; inside:150-161; TMhelix:162-184; outside:185-193; TMhelix:194-213; inside:214-227
GE000422	487	5	109.375	0.07366	0.62101	inside:1-285; TMhelix:286-303; outside:304-317; TMhelix:318-340; inside:341-372; TMhelix:373-395; outside:396-419; TMhelix:420-442; inside:443-462; TMhelix:463-485; outside:486-487
GE000423	203	1	23.0713	23.0004	0.05931	outside:1-4; TMhelix:5-27; inside:28-203
GE000424	1005	1	23.3981	0.03155	0.0047	outside:1-977; TMhelix:978-1000; inside:1001-1005
GE000427	662	9	216.824	0.00035	0.4768	inside:1-292; TMhelix:293-315; outside:316-329; TMhelix:330-352; inside:353-379; TMhelix:380-402; outside:403-421; TMhelix:422-444; inside:445-468; TMhelix:469-491; outside:492-510; TMhelix:511-533; inside:534-544; TMhelix:545-567; outside:568-571; TMhelix:572-594; inside:595-614; TMhelix:615-637; outside:638-662
GE000428	89	2	45.5234	28.8194	0.94038	inside:1-12; TMhelix:13-35; outside:36-54; TMhelix:55-77; inside:78-89
GE000431	353	3	64.0743	11.1364	0.99539	inside:1-48; TMhelix:49-71; outside:72-74; TMhelix:75-97; inside:98-327; TMhelix:328-350; outside:351-353
GE000432	215	1	29.629	20.2709	0.11055	outside:1-34; TMhelix:35-54; inside:55-215
GE000433	359	2	57.4746	10.8998	0.97513	inside:1-49; TMhelix:50-69; outside:70-73; TMhelix:74-96; inside:97-359
GE000434	354	3	62.4509	9.36588	0.99074	inside:1-51; TMhelix:52-69; outside:70-72; TMhelix:73-95; inside:96-328; TMhelix:329-351; outside:352-354
GE000437	307	5	112.441	30.0735	0.00674	outside:1-19; TMhelix:20-38; inside:39-49; TMhelix:50-72; outside:73-91; TMhelix:92-114; inside:115-227; TMhelix:228-250; outside:251-272; TMhelix:273-295; inside:296-307
GE000438	306	5	110.841	30.1258	0.00071	outside:1-19; TMhelix:20-38; inside:39-49; TMhelix:50-72; outside:73-91; TMhelix:92-114; inside:115-226; TMhelix:227-249; outside:250-271; TMhelix:272-294; inside:295-306
GE000439	304	5	111.918	27.2824	0.06231	outside:1-21; TMhelix:22-39; inside:40-51; TMhelix:52-74; outside:75-93; TMhelix:94-116; inside:117-231; TMhelix:232-254; outside:255-268; TMhelix:269-291; inside:292-304
GE000440	552	1	18.7647	0.00044	0.00129	outside:1-462; TMhelix:463-482; inside:483-552
GE000443	977	1	22.5799	22.5416	0.9947	inside:1-8; TMhelix:9-31; outside:32-977
GE000444	965	1	22.6	22.5991	0.99977	inside:1-15; TMhelix:16-38; outside:39-965
GE000445	2005	1	22.7251	22.5944	0.99666	inside:1-12; TMhelix:13-35; outside:36-2005
GE000451	270	6	136.916	38.3576	0.00108	outside:1-14; TMhelix:15-37; inside:38-43; TMhelix:44-66; outside:67-104; TMhelix:105-127; inside:128-159; TMhelix:160-179; outside:180-188; TMhelix:189-218; inside:219-238; TMhelix:239-261; outside:262-270
GE000453	67	1	25.7125	25.7044	0.46162	inside:1-36; TMhelix:37-59; outside:60-67
GE000456	589	12	278.961	25.0162	0.96104	inside:1-11; TMhelix:12-34; outside:35-61; TMhelix:62-79; inside:80-91; TMhelix:92-114; outside:115-147; TMhelix:148-167; inside:168-178; TMhelix:179-201; outside:202-210; TMhelix:211-233; inside:234-299; TMhelix:300-319; outside:320-349; TMhelix:350-372; inside:373-409; TMhelix:410-432; outside:433-441; TMhelix:442-464; inside:465-470; TMhelix:471-490; outside:491-536; TMhelix:537-559; inside:56…
GE000460	307	6	132.326	20.6353	0.99993	inside:1-18; TMhelix:19-38; outside:39-75; TMhelix:76-98; inside:99-110; TMhelix:111-133; outside:134-158; TMhelix:159-181; inside:182-212; TMhelix:213-235; outside:236-261; TMhelix:262-284; inside:285-307
GE000461	279	6	132.238	23.4882	0.99813	inside:1-6; TMhelix:7-29; outside:30-69; TMhelix:70-92; inside:93-107; TMhelix:108-130; outside:131-139; TMhelix:140-162; inside:163-188; TMhelix:189-211; outside:212-243; TMhelix:244-266; inside:267-279
GE000463	766	4	90.4954	0.00562	0.95195	inside:1-256; TMhelix:257-279; outside:280-639; TMhelix:640-659; inside:660-687; TMhelix:688-710; outside:711-729; TMhelix:730-752; inside:753-766
GE000466	871	10	215.805	0.0745	0.99999	inside:1-65; TMhelix:66-85; outside:86-94; TMhelix:95-117; inside:118-259; TMhelix:260-279; outside:280-293; TMhelix:294-316; inside:317-668; TMhelix:669-691; outside:692-700; TMhelix:701-721; inside:722-741; TMhelix:742-764; outside:765-767; TMhelix:768-787; inside:788-799; TMhelix:800-822; outside:823-841; TMhelix:842-864; inside:865-871
GE000469	432	1	20.5539	20.5504	0.97734	inside:1-6; TMhelix:7-29; outside:30-432
GE000470	418	1	18.7305	18.7058	0.91575	inside:1-6; TMhelix:7-26; outside:27-418
GE000471	101	1	22.1753	22.1753	0.3152	outside:1-4; TMhelix:5-27; inside:28-101
GE000472	594	1	13.7462	13.7449	0.72477	inside:1-8; TMhelix:9-26; outside:27-594
GE000473	552	1	21.6183	21.4269	0.98874	inside:1-12; TMhelix:13-35; outside:36-552
GE000474	1007	1	21.4306	21.4194	0.94415	inside:1-16; TMhelix:17-39; outside:40-1007
GE000475	1029	1	22.2201	22.2138	0.99989	inside:1-16; TMhelix:17-39; outside:40-1029
GE000488	519	5	121.682	38.4149	0.99993	inside:1-6; TMhelix:7-28; outside:29-42; TMhelix:43-65; inside:66-119; TMhelix:120-142; outside:143-146; TMhelix:147-166; inside:167-241; TMhelix:242-259; outside:260-519
GE000489	535	5	112.502	31.0194	0.99815	inside:1-11; TMhelix:12-34; outside:35-53; TMhelix:54-76; inside:77-125; TMhelix:126-148; outside:149-151; TMhelix:152-170; inside:171-241; TMhelix:242-264; outside:265-535
GE000491	194	5	110.028	43.038	0.69147	inside:1-6; TMhelix:7-29; outside:30-38; TMhelix:39-58; inside:59-89; TMhelix:90-112; outside:113-137; TMhelix:138-155; inside:156-161; TMhelix:162-184; outside:185-194
GE000492	214	1	23.546	22.9022	0.31594	outside:1-4; TMhelix:5-27; inside:28-214
GE000502	320	5	124.799	26.7945	0.69276	inside:1-26; TMhelix:27-49; outside:50-63; TMhelix:64-86; inside:87-140; TMhelix:141-163; outside:164-186; TMhelix:187-209; inside:210-283; TMhelix:284-306; outside:307-320
GE000506	243	2	39.7935	0.0084	0.12263	outside:1-114; TMhelix:115-137; inside:138-148; TMhelix:149-171; outside:172-243
GE000523	865	1	17.0658	17.0649	0.85331	inside:1-6; TMhelix:7-24; outside:25-865
GE000526	451	12	262.348	43.6264	0.99884	inside:1-12; TMhelix:13-35; outside:36-38; TMhelix:39-61; inside:62-80; TMhelix:81-100; outside:101-119; TMhelix:120-142; inside:143-148; TMhelix:149-171; outside:172-185; TMhelix:186-205; inside:206-224; TMhelix:225-247; outside:248-261; TMhelix:262-279; inside:280-318; TMhelix:319-341; outside:342-350; TMhelix:351-373; inside:374-385; TMhelix:386-408; outside:409-417; TMhelix:418-440; inside:44…
GE000528	103	2	45.8558	22.6597	0.03326	outside:1-32; TMhelix:33-55; inside:56-67; TMhelix:68-90; outside:91-103
GE000529	647	8	180.48	43.5954	0.1013	outside:1-3; TMhelix:4-26; inside:27-32; TMhelix:33-55; outside:56-64; TMhelix:65-87; inside:88-106; TMhelix:107-129; outside:130-185; TMhelix:186-208; inside:209-209; TMhelix:210-232; outside:233-246; TMhelix:247-269; inside:270-285; TMhelix:286-308; outside:309-647
GE000530	880	3	60.0483	36.3783	0.94686	inside:1-18; TMhelix:19-41; outside:42-44; TMhelix:45-64; inside:65-70; TMhelix:71-88; outside:89-880
GE000531	1210	2	42.0343	19.3363	0.91671	inside:1-6; TMhelix:7-29; outside:30-1178; TMhelix:1179-1201; inside:1202-1210
GE000533	78	1	22.812	11.5566	0.95962	inside:1-48; TMhelix:49-71; outside:72-78
GE000535	229	2	35.0244	0.00229	0.91273	inside:1-123; TMhelix:124-146; outside:147-201; TMhelix:202-224; inside:225-229
GE000538	412	4	86.7086	21.4315	0.0514	outside:1-3; TMhelix:4-26; inside:27-61; TMhelix:62-84; outside:85-93; TMhelix:94-116; inside:117-122; TMhelix:123-145; outside:146-412
GE000541	664	2	48.4653	46.4507	0.03117	outside:1-4; TMhelix:5-27; inside:28-33; TMhelix:34-56; outside:57-664
GE000550	220	1	21.5501	21.5381	0.61474	outside:1-9; TMhelix:10-29; inside:30-220
GE000559	473	10	222.198	22.0003	0.9898	inside:1-36; TMhelix:37-59; outside:60-68; TMhelix:69-91; inside:92-127; TMhelix:128-150; outside:151-164; TMhelix:165-187; inside:188-193; TMhelix:194-216; outside:217-235; TMhelix:236-258; inside:259-287; TMhelix:288-310; outside:311-324; TMhelix:325-347; inside:348-379; TMhelix:380-402; outside:403-406; TMhelix:407-429; inside:430-473
GE000580	427	11	247.143	22.4851	0.06511	outside:1-39; TMhelix:40-62; inside:63-73; TMhelix:74-96; outside:97-100; TMhelix:101-123; inside:124-142; TMhelix:143-165; outside:166-169; TMhelix:170-192; inside:193-218; TMhelix:219-241; outside:242-263; TMhelix:264-286; inside:287-292; TMhelix:293-315; outside:316-329; TMhelix:330-352; inside:353-363; TMhelix:364-383; outside:384-387; TMhelix:388-410; inside:411-427
GE000583	630	1	22.8815	22.8328	0.99708	inside:1-11; TMhelix:12-34; outside:35-630
GE000584	795	4	91.6982	0.93015	0.9264	inside:1-253; TMhelix:254-276; outside:277-665; TMhelix:666-688; inside:689-708; TMhelix:709-731; outside:732-755; TMhelix:756-778; inside:779-795
GE000585	245	4	90.6631	41.014	0.99523	inside:1-4; TMhelix:5-27; outside:28-41; TMhelix:42-64; inside:65-143; TMhelix:144-166; outside:167-185; TMhelix:186-208; inside:209-245
GE000586	243	4	90.2531	39.7907	0.99883	inside:1-11; TMhelix:12-34; outside:35-43; TMhelix:44-66; inside:67-144; TMhelix:145-167; outside:168-181; TMhelix:182-204; inside:205-243
GE000587	246	4	90.2571	40.5728	0.97582	inside:1-15; TMhelix:16-38; outside:39-41; TMhelix:42-64; inside:65-143; TMhelix:144-166; outside:167-185; TMhelix:186-208; inside:209-246
GE000588	327	6	136.647	37.3955	0.87268	inside:1-2; TMhelix:3-25; outside:26-39; TMhelix:40-57; inside:58-68; TMhelix:69-91; outside:92-110; TMhelix:111-133; inside:134-246; TMhelix:247-269; outside:270-293; TMhelix:294-316; inside:317-327
GE000589	299	5	112.294	27.7473	0.01928	outside:1-21; TMhelix:22-39; inside:40-50; TMhelix:51-73; outside:74-92; TMhelix:93-115; inside:116-232; TMhelix:233-255; outside:256-269; TMhelix:270-292; inside:293-299
GE000593	318	5	105.478	0	0.97552	inside:1-103; TMhelix:104-126; outside:127-140; TMhelix:141-160; inside:161-204; TMhelix:205-227; outside:228-236; TMhelix:237-259; inside:260-293; TMhelix:294-311; outside:312-318
GE000595	76	1	22.9443	22.2571	0.99561	inside:1-37; TMhelix:38-60; outside:61-76
GE000601	103	2	45.7274	23.6085	0.99993	inside:1-22; TMhelix:23-45; outside:46-59; TMhelix:60-82; inside:83-103
GE000604	951	1	17.3458	17.2526	0.77592	inside:1-6; TMhelix:7-29; outside:30-951
GE000620	181	1	16.3435	16.0802	0.16843	outside:1-32; TMhelix:33-55; inside:56-181
GE000621	182	1	22.9865	22.9865	0.08208	outside:1-19; TMhelix:20-42; inside:43-182
GE000622	102	2	46.2492	22.7626	0.19153	outside:1-32; TMhelix:33-55; inside:56-75; TMhelix:76-98; outside:99-102
GE000623	242	5	120.215	23.2788	0.28433	outside:1-9; TMhelix:10-32; inside:33-73; TMhelix:74-96; outside:97-99; TMhelix:100-122; inside:123-151; TMhelix:152-174; outside:175-188; TMhelix:189-211; inside:212-242
GE000624	139	4	88.1474	42.3118	0.99723	inside:1-2; TMhelix:3-25; outside:26-28; TMhelix:29-46; inside:47-66; TMhelix:67-89; outside:90-108; TMhelix:109-131; inside:132-139
GE000626	141	1	22.4248	22.4222	0.9677	inside:1-6; TMhelix:7-29; outside:30-141
GE000630	240	1	18.2021	0.00012	0.71917	inside:1-195; TMhelix:196-213; outside:214-240
GE000632	510	3	66.4168	44.8797	0.99988	inside:1-6; TMhelix:7-28; outside:29-37; TMhelix:38-60; inside:61-66; TMhelix:67-89; outside:90-510
GE000633	77	2	39.8349	24.7566	0.91455	inside:1-4; TMhelix:5-24; outside:25-57; TMhelix:58-76; inside:77-77
GE000635	200	4	78.9772	19.1992	0.98716	inside:1-23; TMhelix:24-41; outside:42-88; TMhelix:89-111; inside:112-115; TMhelix:116-138; outside:139-157; TMhelix:158-180; inside:181-200
GE000641	945	9	195.829	0.0012	0.88637	inside:1-530; TMhelix:531-553; outside:554-577; TMhelix:578-597; inside:598-616; TMhelix:617-639; outside:640-662; TMhelix:663-685; inside:686-697; TMhelix:698-720; outside:721-725; TMhelix:726-743; inside:744-779; TMhelix:780-802; outside:803-871; TMhelix:872-891; inside:892-921; TMhelix:922-944; outside:945-945
GE000645	345	7	151.207	24.4014	0.0005	outside:1-14; TMhelix:15-37; inside:38-63; TMhelix:64-83; outside:84-92; TMhelix:93-115; inside:116-121; TMhelix:122-141; outside:142-184; TMhelix:185-207; inside:208-218; TMhelix:219-241; outside:242-278; TMhelix:279-298; inside:299-345
GE000651	148	3	67.5092	24.9067	0.99316	inside:1-20; TMhelix:21-43; outside:44-57; TMhelix:58-80; inside:81-108; TMhelix:109-131; outside:132-148
GE000652	273	1	22.9563	22.577	0.45093	outside:1-14; TMhelix:15-37; inside:38-273
GE000653	494	1	22.5578	22.5571	0.94492	inside:1-8; TMhelix:9-31; outside:32-494
GE000654	501	1	21.3157	21.3105	0.97942	inside:1-6; TMhelix:7-29; outside:30-501
GE000673	495	2	42.7161	20.0821	0.18491	outside:1-9; TMhelix:10-32; inside:33-158; TMhelix:159-181; outside:182-495
GE000675	486	2	45.8065	22.0552	0.04602	outside:1-9; TMhelix:10-32; inside:33-158; TMhelix:159-181; outside:182-486
GE000676	204	1	22.8001	22.6923	0.20649	outside:1-5; TMhelix:6-28; inside:29-204
GE000678	521	12	262.185	23.8065	0.97336	inside:1-21; TMhelix:22-44; outside:45-58; TMhelix:59-81; inside:82-93; TMhelix:94-116; outside:117-143; TMhelix:144-166; inside:167-172; TMhelix:173-195; outside:196-204; TMhelix:205-224; inside:225-244; TMhelix:245-267; outside:268-286; TMhelix:287-309; inside:310-344; TMhelix:345-364; outside:365-407; TMhelix:408-430; inside:431-450; TMhelix:451-473; outside:474-482; TMhelix:483-502; inside:50…
GE000679	321	7	157.839	36.9147	0.01078	outside:1-9; TMhelix:10-32; inside:33-51; TMhelix:52-74; outside:75-79; TMhelix:80-102; inside:103-173; TMhelix:174-196; outside:197-215; TMhelix:216-238; inside:239-244; TMhelix:245-267; outside:268-281; TMhelix:282-304; inside:305-321
GE000684	609	5	113.468	22.0351	0.94637	inside:1-34; TMhelix:35-57; outside:58-379; TMhelix:380-402; inside:403-448; TMhelix:449-471; outside:472-503; TMhelix:504-526; inside:527-551; TMhelix:552-574; outside:575-609
