# Supplementary material for: Exploring Mycoplasma ovipneumoniae NXNK2203 infection in sheep: insights from histopathology and whole genome sequencing
Source: BMC Vet Res. 2024 Jan 10;20:20. doi: 10.1186/s12917-023-03866-z (PMC10777581; doi:10.1186/s12917-023-03866-z)
Supplement: Supplementary file 9 — Supplementary Material 9 [file 12917_2023_3866_MOESM9_ESM.xlsx]

## Sheet: Sheet1
Additional file 9. Secreted proteins that remove transmembrane helices
Gene ID	Start	End	Score	Signal peptide
GE000024	1	24	0.576	YES
GE000051	1	21	0.756	YES
GE000114	1	24	0.573	YES
GE000267	1	23	0.682	YES
GE000276	1	21	0.596	YES
GE000288	1	19	0.624	YES
GE000302	1	18	0.726	YES
GE000307	1	30	0.607	YES
GE000310	1	21	0.701	YES
GE000316	1	33	0.659	YES
GE000321	1	19	0.65	YES
GE000331	1	29	0.628	YES
GE000361	1	21	0.584	YES
GE000402	1	28	0.737	YES
GE000409	1	23	0.626	YES
GE000430	1	27	0.593	YES
GE000452	1	26	0.62	YES
GE000458	1	23	0.745	YES
GE000525	1	28	0.629	YES
GE000665	1	24	0.764	YES
