# Supplementary material for: Exploring Mycoplasma ovipneumoniae NXNK2203 infection in sheep: insights from histopathology and whole genome sequencing
Source: BMC Vet Res. 2024 Jan 10;20:20. doi: 10.1186/s12917-023-03866-z (PMC10777581; doi:10.1186/s12917-023-03866-z)
Supplement: Supplementary file 10 — Supplementary Material 10 [file 12917_2023_3866_MOESM10_ESM.xlsx]

## Sheet: Sheet1
Additional file 10. Transport proteins
#gene_ID	TCDB-ID	TCDB description	TCDB family	TCDB subclass	TCDB class	TCDB_target_id	E-value	Percent-identity	Query-cover	score
GE000003	1.C.39.4.5	Putative uncharacterized protein OS=Selaginella moellendorffii GN=SELMODRAFT_415635 PE=4 SV=1	The Membrane Attack Complex/Perforin (MACPF) Family	Pore-Forming Toxins (Proteins and Peptides)	Channels/Pores	gnl|TC-DB|D8RWR9|1.C.39.4.5	3.10591e-17	36.88	22.46	84
GE000008	3.A.5.1.2	Cell division protein FtsY homolog, chloroplastic OS=Arabidopsis thaliana GN=CPFTSY PE=1 SV=2	The General Secretory Pathway (Sec) Family	P-P-bond-hydrolysis-driven transporters	Primary Active Transporters	gnl|TC-DB|O80842|3.A.5.1.2	4.07208e-66	37.04	96.1	215
GE000017	3.A.9.1.1	Toc64 - Pisum sativum (Garden pea).	The Chloroplast Envelope Protein Translocase (CEPT or Tic-Toc) Family	P-P-bond-hydrolysis-driven transporters	Primary Active Transporters	gnl|TC-DB|Q9MUK5|3.A.9.1.1	3.13663e-15	24.67	78.82	77
GE000024	3.A.1.2.10	Membrane lipoprotein tmpC precursor (Membrane protein C) (35 kDa antigen) (Lipoprotein TpN35) - Treponema pallidum.	The ATP-binding Cassette (ABC) Superfamily	P-P-bond-hydrolysis-driven transporters	Primary Active Transporters	gnl|TC-DB|P29724|3.A.1.2.10	4.28963e-09	25.28	77.83	57
GE000025	3.A.1.2.12	Putative sugar ABC transporter, ATP-binding protein - Streptococcus mutans.	The ATP-binding Cassette (ABC) Superfamily	P-P-bond-hydrolysis-driven transporters	Primary Active Transporters	gnl|TC-DB|Q8DU37|3.A.1.2.12	4.33922e-121	39.09	98.23	368
GE000026	3.A.1.2.17	Purine/cytidine ABC transporter permease protein OS=Lactococcus lactis subsp. cremoris (strain MG1363) GN=nupB PE=4 SV=1	The ATP-binding Cassette (ABC) Superfamily	P-P-bond-hydrolysis-driven transporters	Primary Active Transporters	gnl|TC-DB|A2RKA6|3.A.1.2.17	2.95866e-30	27.99	58.04	121
GE000027	3.A.1.2.12	Putative ABC sugar transporter, permease protein - Streptococcus mutans.	The ATP-binding Cassette (ABC) Superfamily	P-P-bond-hydrolysis-driven transporters	Primary Active Transporters	gnl|TC-DB|Q8DU39|3.A.1.2.12	9.75311e-39	37.71	91.42	140
GE000029	8.A.8.1.5	Phosphotransferase system, phosphocarrier protein HPr OS=Caldithrix abyssi DSM 13497 GN=Calab_1239 PE=4 SV=1	The Phosphotransferase System HPr (HPr) Family	Auxiliary transport proteins	Accessory Factors Involved in Transport	gnl|TC-DB|H1XXZ0|8.A.8.1.5	1.50109e-13	44	83.15	61
GE000030	4.A.1.1.14	PTS system glucoside-specific EIICBA component OS=Staphylococcus carnosus (strain TM300) GN=glcB PE=1 SV=2	The PTS Glucose-Glucoside (Glc) Family	Phosphotransfer-driven Group Translocators (PTS)	Group Translocators	gnl|TC-DB|Q53922|4.A.1.1.14	5.25521e-74	38.12	48.73	257
GE000033	9.B.330.4.2	prolipoprotein diacylglyceryl transferase [Lactobacillus plantarum]	The DUF4013 (DUF4013) Family	Putative transport proteins	Incompletely Characterized Transport Systems	gnl|TC-DB|WP_063487264.1|9.B.330.4.2	8.48788e-23	29.5	76.69	95
GE000037	3.A.9.1.2	Chaperone protein ClpC1, chloroplastic OS=Arabidopsis thaliana GN=CLPC1 PE=1 SV=1	The Chloroplast Envelope Protein Translocase (CEPT or Tic-Toc) Family	P-P-bond-hydrolysis-driven transporters	Primary Active Transporters	gnl|TC-DB|Q9FI56|3.A.9.1.2	0	42.27	96.82	564
GE000041	1.C.82.1.1	50S ribosomal protein L1 - Helicobacter pylori J99 (Campylobacter pylori J99).	The Pore-forming Amphipathic Helical Peptide HP(2-20) (HP2-20) Family	Pore-Forming Toxins (Proteins and Peptides)	Channels/Pores	gnl|TC-DB|Q9ZK21|1.C.82.1.1	1.86894e-55	42.04	96.97	179
GE000044	2.A.38.4.4	YKRM protein - Bacillus subtilis.	The K+ Transporter (Trk) Family	Porters (uniporters, symporters, antiporters)	Electrochemical Potential-driven Transporters	gnl|TC-DB|O31658|2.A.38.4.4	8.01137e-66	32.65	98.18	221
GE000045	2.A.38.4.4	Hypothetical protein ykqB (ORF4) - Bacillus subtilis.	The K+ Transporter (Trk) Family	Porters (uniporters, symporters, antiporters)	Electrochemical Potential-driven Transporters	gnl|TC-DB|P39760|2.A.38.4.4	9.31603e-21	29.74	94.81	87
GE000047	3.A.1.11.8	Spermidine/putrescine import ATP-binding protein PotA OS=Staphylococcus aureus (strain COL) GN=potA PE=3 SV=1	The ATP-binding Cassette (ABC) Superfamily	P-P-bond-hydrolysis-driven transporters	Primary Active Transporters	gnl|TC-DB|Q5HGY5|3.A.1.11.8	7.63275e-61	42.91	57.88	204
GE000048	3.A.1.11.1	Spermidine/putrescine transport system permease protein potB - Escherichia coli.	The ATP-binding Cassette (ABC) Superfamily	P-P-bond-hydrolysis-driven transporters	Primary Active Transporters	gnl|TC-DB|P0AFK4|3.A.1.11.1	1.01539e-19	27.27	74.48	85
GE000049	3.A.1.11.8	PotC protein OS=Staphylococcus aureus (strain N315) GN=potC PE=3 SV=1	The ATP-binding Cassette (ABC) Superfamily	P-P-bond-hydrolysis-driven transporters	Primary Active Transporters	gnl|TC-DB|Q7A677|3.A.1.11.8	7.82336e-17	25.73	74.45	77
GE000056	9.B.273.1.1	phosphatidate cytidylyltransferase [Streptomyces zinciresistens]	The Phosphatidate Cytidylyltransferase (PCT) Family	Putative transport proteins	Incompletely Characterized Transport Systems	gnl|TC-DB|WP_043729325|9.B.273.1.1	8.26295e-16	32.67	48.53	76
GE000079	1.E.43.3.9	signal peptidase I [Candidatus Levybacteria bacterium RIFCSPHIGHO2_01_FULL_40_10]	The Putative Transglycosylase-associated Holin (T-A Hol) Family	Holins	Channels/Pores	gnl|TC-DB|OGH12157.1|1.E.43.3.9	1.38449e-12	31.45	97.22	62
GE000083	1.C.109.1.1	Hemolysin A OS=Treponema hyodysenteriae GN=tlyA PE=2 SV=1	The Bacterial Hemolysin A (B-Hemolysin A) Family	Pore-Forming Toxins (Proteins and Peptides)	Channels/Pores	gnl|TC-DB|Q06803|1.C.109.1.1	2.26797e-43	42.08	97.07	149
GE000087	3.A.1.112.5	BlpC ABC transporter, ATP-binding protein (BlpA) OS=Streptococcus pneumoniae serotype 19F (strain G54) GN=blpA PE=3 SV=1	The ATP-binding Cassette (ABC) Superfamily	P-P-bond-hydrolysis-driven transporters	Primary Active Transporters	gnl|TC-DB|B5E244|3.A.1.112.5	1.12386e-35	25.73	92.63	143
GE000094	2.A.1.52.4	Uncharacterized protein MG294 homolog OS=Mycoplasma pneumoniae (strain ATCC 29342 / M129) GN=MPN_421 PE=4 SV=1	The Major Facilitator Superfamily (MFS)	Porters (uniporters, symporters, antiporters)	Electrochemical Potential-driven Transporters	gnl|TC-DB|P75366|2.A.1.52.4	0	59.16	99.37	544
GE000095	9.B.28.5.1	hypothetical protein [Enterococcus aquimarinus]	The Putative Essential Component of the MusEFGKI ABC Transporter, MusI (MusI) Family	Putative transport proteins	Incompletely Characterized Transport Systems	gnl|TC-DB|WP_084131416.1|9.B.28.5.1	3.88548e-06	37.68	27.05	46
GE000097	2.A.6.4.2	Protein translocase subunit SecDF OS=Bacillus subtilis (strain 168) GN=secDF PE=1 SV=2	The Resistance-Nodulation-Cell Division (RND) Superfamily	Porters (uniporters, symporters, antiporters)	Electrochemical Potential-driven Transporters	gnl|TC-DB|O32047|2.A.6.4.2	1.82857e-61	26.8	93.63	222
GE000099	9.B.111.1.5	lysine--tRNA ligase [Solirubrobacter pauli]	The 6 TMS Lysyl tRNA Synthetase (LysS) Family	Putative transport proteins	Incompletely Characterized Transport Systems	gnl|TC-DB|WP_121250785|9.B.111.1.5	1.75969e-13	25.81	42.28	72
GE000100	3.A.1.3.16	Amino acid ABC transporter, ATP-binding protein PEB1 - Campylobacter jejuni subsp. jejuni 84-25.	The ATP-binding Cassette (ABC) Superfamily	P-P-bond-hydrolysis-driven transporters	Primary Active Transporters	gnl|TC-DB|A3ZI83|3.A.1.3.16	1.14359e-26	32.88	31.8	109
GE000101	3.A.1.6.1	Sulfate transport ATP-binding protein cysA - Escherichia coli.	The ATP-binding Cassette (ABC) Superfamily	P-P-bond-hydrolysis-driven transporters	Primary Active Transporters	gnl|TC-DB|P16676|3.A.1.6.1	3.30072e-25	31.14	27.63	107
GE000115	3.A.1.3.9	Glutamate transport ATP-binding protein gluA - Corynebacterium glutamicum (Brevibacterium flavum).	The ATP-binding Cassette (ABC) Superfamily	P-P-bond-hydrolysis-driven transporters	Primary Active Transporters	gnl|TC-DB|P48243|3.A.1.3.9	2.11986e-24	34.27	26.04	103
GE000116	3.A.1.3.16	Amino acid ABC transporter, ATP-binding protein PEB1 - Campylobacter jejuni subsp. jejuni 84-25.	The ATP-binding Cassette (ABC) Superfamily	P-P-bond-hydrolysis-driven transporters	Primary Active Transporters	gnl|TC-DB|A3ZI83|3.A.1.3.16	2.45009e-29	35.62	32.15	117
GE000121	4.A.1.1.15	N-Acetyl-D-Glucosamine phosphotransferase system transporter OS=Pseudomonas aeruginosa (strain ATCC 15692 / PAO1 / 1C / PRS 101 / LMG 12228) GN=PA3761 PE=4 SV=1	The PTS Glucose-Glucoside (Glc) Family	Phosphotransfer-driven Group Translocators (PTS)	Group Translocators	gnl|TC-DB|Q9HXN4|4.A.1.1.15	3.6415e-80	35.4	94.44	265
GE000145	9.B.307.1.2	ATP-dependent zinc metalloprotease FtsH OS=Escherichia coli (strain K12) OX=83333 GN=ftsH PE=1 SV=1	The FtsH AAA(+) Zinc Metaloprotease (FtsH) Family	Putative transport proteins	Incompletely Characterized Transport Systems	gnl|TC-DB|P0AAI3|9.B.307.1.2	7.88599e-159	47.76	61.96	479
GE000146	9.B.111.1.5	lysine--tRNA ligase [Solirubrobacter pauli]	The 6 TMS Lysyl tRNA Synthetase (LysS) Family	Putative transport proteins	Incompletely Characterized Transport Systems	gnl|TC-DB|WP_121250785|9.B.111.1.5	1.24126e-103	39.33	88.93	333
GE000147	2.A.85.4.3	HAD hydrolase, family IIB OS=Clostridium methylpentosum DSM 5476 GN=CLOSTMETH_00506 PE=4 SV=1	The Aromatic Acid Exporter (ArAE) Family	Porters (uniporters, symporters, antiporters)	Electrochemical Potential-driven Transporters	gnl|TC-DB|C0E9K7|2.A.85.4.3	1.70619e-07	24.4	97.11	51
GE000149	2.A.21.3.20	Putative Solute:Na(+) symporter OS=Lactobacillus sakei subsp. sakei (strain 23K) GN=LCA_1642 PE=3 SV=1	The Solute:Sodium Symporter (SSS) Family	Porters (uniporters, symporters, antiporters)	Electrochemical Potential-driven Transporters	gnl|TC-DB|Q38V35|2.A.21.3.20	1.26503e-87	34.71	84.85	284
GE000152	9.A.8.1.9	Ferrous iron transport protein B homolog OS=Methanocaldococcus jannaschii (strain ATCC 43067 / DSM 2661 / JAL-1 / JCM 10045 / NBRC 100440) GN=MJ0566 PE=1 SV=1	The Ferrous Iron Uptake (FeoB) Family	Recognized transporters of unknown biochemical mechanism	Incompletely Characterized Transport Systems	gnl|TC-DB|Q57986|9.A.8.1.9	4.53761e-08	35.9	25.79	54
GE000153	9.B.325.1.1	ABC transporter - Clostridium hathewayi.	The Putative ABC4 (ABC4) Family	Putative transport proteins	Incompletely Characterized Transport Systems	gnl|TC-DB|Q83XH1|9.B.325.1.1	9.62226e-173	48.94	95.91	503
GE000156	3.A.1.5.19	Putative uncharacterized protein - Staphylococcus aureus (strain NCTC 8325).	The ATP-binding Cassette (ABC) Superfamily	P-P-bond-hydrolysis-driven transporters	Primary Active Transporters	gnl|TC-DB|Q2FZR7|3.A.1.5.19	5.30796e-40	32.03	84.68	145
GE000157	3.A.1.5.19	Putative uncharacterized protein - Staphylococcus aureus (strain NCTC 8325).	The ATP-binding Cassette (ABC) Superfamily	P-P-bond-hydrolysis-driven transporters	Primary Active Transporters	gnl|TC-DB|Q2FZR6|3.A.1.5.19	1.35146e-36	30.96	73.21	135
GE000158	3.A.1.5.25	Oligopeptide ABC trasporter ATP binding protein OS=Lactococcus lactis subsp. lactis GN=optD PE=4 SV=1	The ATP-binding Cassette (ABC) Superfamily	P-P-bond-hydrolysis-driven transporters	Primary Active Transporters	gnl|TC-DB|Q9CIK9|3.A.1.5.25	8.44651e-101	45.4	73.77	309
GE000159	3.A.1.5.25	Oligopeptide ABC trasporter ATP binding protein OS=Lactococcus lactis subsp. lactis GN=optF PE=4 SV=1	The ATP-binding Cassette (ABC) Superfamily	P-P-bond-hydrolysis-driven transporters	Primary Active Transporters	gnl|TC-DB|Q9CIK8|3.A.1.5.25	2.78334e-48	47.73	39.28	169
GE000162	9.B.111.1.5	lysine--tRNA ligase [Solirubrobacter pauli]	The 6 TMS Lysyl tRNA Synthetase (LysS) Family	Putative transport proteins	Incompletely Characterized Transport Systems	gnl|TC-DB|WP_121250785|9.B.111.1.5	3.21519e-15	21.76	95.99	77
GE000166	3.A.11.1.5	Holliday junction ATP-dependent DNA helicase RuvA [Candidatus Saccharibacteria bacterium GW2011_GWC2_44_17]	The Bacterial Competence-related DNA Transformation Transporter (DNA-T) Family	P-P-bond-hydrolysis-driven transporters	Primary Active Transporters	gnl|TC-DB|AKM80389.1|3.A.11.1.5	1.88256e-16	28.04	95.02	74
GE000167	3.A.16.1.1	Transitional endoplasmic reticulum ATPase (TER ATPase) (15S Mg(2+)- ATPase p97 subunit) (Valosin-containing protein) (VCP) - Homo sapiens (Human).	The Endoplasmic Reticular Retrotranslocon (ER-RT) Family	P-P-bond-hydrolysis-driven transporters	Primary Active Transporters	gnl|TC-DB|P55072|3.A.16.1.1	7.96495e-07	38.03	19.2	50
GE000170	3.A.11.1.2	Involved in transformation; required for DNA uptake but not for binding; Related to ATP-dependent RNA/DNA helicases - Streptococcus pneumoniae (strain ATCC BAA-255 / R6).	The Bacterial Competence-related DNA Transformation Transporter (DNA-T) Family	P-P-bond-hydrolysis-driven transporters	Primary Active Transporters	gnl|TC-DB|Q8CWM9|3.A.11.1.2	4.02094e-06	27.54	20.18	48
GE000179	3.A.3.5.33	Cation-transporting ATPase, P-type OS=Thermotoga maritima (strain ATCC 43589 / MSB8 / DSM 3109 / JCM 10099) GN=TM_0317 PE=3 SV=1	The P-type ATPase (P-ATPase) Superfamily	P-P-bond-hydrolysis-driven transporters	Primary Active Transporters	gnl|TC-DB|Q9WYF3|3.A.3.5.33	4.51714e-90	29.17	89.25	298
GE000186	2.A.3.8.31	Putrescine/ornithine APC transporter OS=Mesoplasma florum (strain ATCC 33453 / NBRC 100688 / NCTC 11704 / L1) GN=Mfl016 PE=4 SV=1	The Amino Acid-Polyamine-Organocation (APC) Family	Porters (uniporters, symporters, antiporters)	Electrochemical Potential-driven Transporters	gnl|TC-DB|Q6F2A1|2.A.3.8.31	1.01479e-10	24.89	82.73	63
GE000191	2.A.115.1.1	UPF0750 membrane protein yitT OS=Bacillus subtilis (strain 168) GN=yitT PE=3 SV=2	The Novobiocin Exporter (NbcE) Family	Porters (uniporters, symporters, antiporters)	Electrochemical Potential-driven Transporters	gnl|TC-DB|P39803|2.A.115.1.1	4.12618e-06	24.76	83.11	47
GE000192	2.A.1.76.1	Uncharacterized protein mhp246 OS=Mycoplasma hyopneumoniae (strain 232) GN=mhp246 PE=4 SV=1	The Major Facilitator Superfamily (MFS)	Porters (uniporters, symporters, antiporters)	Electrochemical Potential-driven Transporters	gnl|TC-DB|P0C0K2|2.A.1.76.1	0	79.71	99.79	779
GE000200	2.A.51.1.5	Uncharacterized transporter ywrB OS=Bacillus subtilis GN=ywrB PE=3 SV=1	The Chromate Ion Transporter (CHR) Family	Porters (uniporters, symporters, antiporters)	Electrochemical Potential-driven Transporters	gnl|TC-DB|O05216|2.A.51.1.5	9.42423e-15	30.43	67.66	68
GE000217	3.A.7.19.1	Single-stranded DNA-binding protein OS=Enterococcus faecalis GN=pcfS PE=3 SV=1	The Type IV (Conjugal DNA-Protein Transfer or VirB) Secretory Pathway (IVSP) Family	P-P-bond-hydrolysis-driven transporters	Primary Active Transporters	gnl|TC-DB|Q5G3M3|3.A.7.19.1	8.82024e-12	33.33	60.44	59
GE000230	3.A.5.1.3	Protein translocase subunit SecA OS=Bdellovibrio bacteriovorus (strain ATCC 15356 / DSM 50701 / NCIB 9529 / HD100) GN=secA PE=3 SV=1	The General Secretory Pathway (Sec) Family	P-P-bond-hydrolysis-driven transporters	Primary Active Transporters	gnl|TC-DB|Q6MR29|3.A.5.1.3	0	39.79	81.43	612
GE000254	4.A.7.1.1	Ascorbate-specific phosphotransferase enzyme IIA component - Escherichia coli.	The PTS L-Ascorbate (L-Asc) Family	Phosphotransfer-driven Group Translocators (PTS)	Group Translocators	gnl|TC-DB|P69820|4.A.7.1.1	1.16616e-12	27.13	83.44	61
GE000255	4.A.7.1.2	Putative PTS system, specific IIB component OS=Escherichia coli (strain 55989 / EAEC) GN=vpeB PE=4 SV=1	The PTS L-Ascorbate (L-Asc) Family	Phosphotransfer-driven Group Translocators (PTS)	Group Translocators	gnl|TC-DB|B7LDS2|4.A.7.1.2	1.27667e-10	35.56	95.6	53
GE000256	4.A.7.1.4	Putative sugar-specific permease, SgaT/UlaA (Fragment) OS=Klebsiella pneumoniae subsp. rhinoscleromatis ATCC 13884 GN=sgaT PE=4 SV=1	The PTS L-Ascorbate (L-Asc) Family	Phosphotransfer-driven Group Translocators (PTS)	Group Translocators	gnl|TC-DB|C8TA54|4.A.7.1.4	1.63699e-106	44.6	83.6	327
GE000269	3.A.1.105.9	Uncharacterized protein OS=Bacillus cereus BAG4X12-1 GN=IE9_00061 PE=3 SV=1	The ATP-binding Cassette (ABC) Superfamily	P-P-bond-hydrolysis-driven transporters	Primary Active Transporters	gnl|TC-DB|J8ABC0|3.A.1.105.9	2.89181e-38	34.35	95.38	137
GE000272	8.A.7.1.1	PHOSPHOENOLPYRUVATE-PROTEIN PHOSPHOTRANSFERASE (EC 2.7.3.9) (PHOSPHOTRANSFERASE SYSTEM, ENZYME I) - Escherichia coli.	The Phosphotransferase System Enzyme I (EI) Family	Auxiliary transport proteins	Accessory Factors Involved in Transport	gnl|TC-DB|P08839|8.A.7.1.1	1.69054e-154	44.92	96.02	459
GE000283	2.A.85.4.3	HAD hydrolase, family IIB OS=Clostridium methylpentosum DSM 5476 GN=CLOSTMETH_00506 PE=4 SV=1	The Aromatic Acid Exporter (ArAE) Family	Porters (uniporters, symporters, antiporters)	Electrochemical Potential-driven Transporters	gnl|TC-DB|C0E9K7|2.A.85.4.3	8.72732e-09	20.92	91.61	55
GE000289	3.A.1.5.22	Oligopeptide permease B - Vibrio fluvialis.	The ATP-binding Cassette (ABC) Superfamily	P-P-bond-hydrolysis-driven transporters	Primary Active Transporters	gnl|TC-DB|Q5V9S1|3.A.1.5.22	4.46782e-31	28.66	90.8	120
GE000290	3.A.1.5.19	Putative uncharacterized protein - Staphylococcus aureus (strain NCTC 8325).	The ATP-binding Cassette (ABC) Superfamily	P-P-bond-hydrolysis-driven transporters	Primary Active Transporters	gnl|TC-DB|Q2FZR6|3.A.1.5.19	3.85686e-41	35.56	61.82	150
GE000291	3.A.1.5.25	Oligopeptide ABC trasporter ATP binding protein OS=Lactococcus lactis subsp. lactis GN=optD PE=4 SV=1	The ATP-binding Cassette (ABC) Superfamily	P-P-bond-hydrolysis-driven transporters	Primary Active Transporters	gnl|TC-DB|Q9CIK9|3.A.1.5.25	1.56154e-97	41.79	99.42	296
GE000292	3.A.1.5.19	Oligopeptide ABC transporter, ATP-binding protein, putative - Staphylococcus aureus (strain NCTC 8325).	The ATP-binding Cassette (ABC) Superfamily	P-P-bond-hydrolysis-driven transporters	Primary Active Transporters	gnl|TC-DB|Q2FZR4|3.A.1.5.19	1.28791e-50	50.88	21.91	180
GE000304	3.A.1.1.34	L-arabinose transport system permease protein AraQ OS=Bacillus subtilis GN=araQ PE=2 SV=2	The ATP-binding Cassette (ABC) Superfamily	P-P-bond-hydrolysis-driven transporters	Primary Active Transporters	gnl|TC-DB|P94530|3.A.1.1.34	1.47046e-24	25.64	83.8	100
GE000305	3.A.1.1.52	Sugar ABC transport system, permease protein OS=Nostoc sp. (strain PCC 7120 / SAG 25.82 / UTEX 2576) GN=alr2532 PE=3 SV=1	The ATP-binding Cassette (ABC) Superfamily	P-P-bond-hydrolysis-driven transporters	Primary Active Transporters	gnl|TC-DB|Q8YU29|3.A.1.1.52	6.60512e-26	28.16	89.29	105
GE000306	3.A.1.1.16	Putative sugar transport ATP-hydrolyzing - Pyrococcus furiosus.	The ATP-binding Cassette (ABC) Superfamily	P-P-bond-hydrolysis-driven transporters	Primary Active Transporters	gnl|TC-DB|Q8TZQ3|3.A.1.1.16	1.89034e-53	42.16	33.24	189
GE000315	3.A.1.9.1	Phosphonates transport ATP-binding protein phnC - Escherichia coli.	The ATP-binding Cassette (ABC) Superfamily	P-P-bond-hydrolysis-driven transporters	Primary Active Transporters	gnl|TC-DB|P16677|3.A.1.9.1	1.09106e-26	25.83	87.36	105
GE000320	1.A.8.2.3	Probable glycerol uptake facilitator protein OS=Mycoplasma gallisepticum (strain R(low / passage 15 / clone 2)) GN=glpF PE=3 SV=2	The Major Intrinsic Protein (MIP) Family	伪-Type Channels	Channels/Pores	gnl|TC-DB|P52280|1.A.8.2.3	8.03403e-55	43.44	96.73	179
GE000358	8.A.9.1.1	AMINO ACID TRANSPORT RELATED PROTEIN (RBAT) - Oryctolagus cuniculus (Rabbit).	The rBAT Transport Accessory Protein (rBAT) Family	Auxiliary transport proteins	Accessory Factors Involved in Transport	gnl|TC-DB|Q05839|8.A.9.1.1	1.48234e-49	27.57	93.75	182
GE000363	3.A.1.1.26	Putative uncharacterized protein yvdH - Bacillus subtilis.	The ATP-binding Cassette (ABC) Superfamily	P-P-bond-hydrolysis-driven transporters	Primary Active Transporters	gnl|TC-DB|O06990|3.A.1.1.26	4.29776e-56	37.18	29.82	201
GE000364	3.A.1.1.26	Putative uncharacterized protein yvdI - Bacillus subtilis.	The ATP-binding Cassette (ABC) Superfamily	P-P-bond-hydrolysis-driven transporters	Primary Active Transporters	gnl|TC-DB|O06991|3.A.1.1.26	6.21104e-62	37.37	92.28	200
GE000365	3.A.1.1.22	Sugar ABC transporter, ATP-binding protein - Thermotoga maritima.	The ATP-binding Cassette (ABC) Superfamily	P-P-bond-hydrolysis-driven transporters	Primary Active Transporters	gnl|TC-DB|Q9X103|3.A.1.1.22	9.75262e-107	47.15	89.22	322
GE000378	3.A.1.122.30	ABC transporter ATP-binding component OS=Bifidobacterium longum subsp. infantis (strain 157F) OX=565040 GN=BLIF_0494 PE=4 SV=1	The ATP-binding Cassette (ABC) Superfamily	P-P-bond-hydrolysis-driven transporters	Primary Active Transporters	gnl|TC-DB|E8MS94|3.A.1.122.30	9.35694e-48	35.24	74.67	162
GE000399	2.A.3.8.12	YkbA protein - Bacillus subtilis.	The Amino Acid-Polyamine-Organocation (APC) Family	Porters (uniporters, symporters, antiporters)	Electrochemical Potential-driven Transporters	gnl|TC-DB|O34739|2.A.3.8.12	9.76523e-16	23.53	48.73	78
GE000413	3.A.2.1.5	ATP synthase subunit beta, sodium ion specific OS=Acetobacterium woodii (strain ATCC 29683 / DSM 1030 / JCM 2381 / KCTC 1655) GN=atpD PE=1 SV=3	The H+- or Na+-translocating F-type, V-type and A-type ATPase (F-ATPase) Superfamily	P-P-bond-hydrolysis-driven transporters	Primary Active Transporters	gnl|TC-DB|P50002|3.A.2.1.5	2.03117e-111	39.52	99.12	340
GE000414	3.A.2.1.7	ATP synthase subunit alpha OS=Paracoccus denitrificans (strain Pd 1222) GN=atpA PE=3 SV=1	The H+- or Na+-translocating F-type, V-type and A-type ATPase (F-ATPase) Superfamily	P-P-bond-hydrolysis-driven transporters	Primary Active Transporters	gnl|TC-DB|A1B8N8|3.A.2.1.7	9.89609e-79	38.87	70.67	258
GE000421	2.A.123.2.9	Uncharacterized protein OS=Mycoplasma hyopneumoniae (strain 168) GN=MHP168_496 PE=4 SV=1	The Sweet; PQ-loop; Saliva; MtN3 (Sweet) Family	Porters (uniporters, symporters, antiporters)	Electrochemical Potential-driven Transporters	gnl|TC-DB|E4QTE3|2.A.123.2.9	5.83415e-80	59.74	99.56	242
GE000422	1.A.26.1.6	Magnesium transporter MgtE OS=Prochlorococcus marinus (strain NATL1A) OX=167555 GN=mgtE PE=3 SV=1	The Mg2+ Transporter-E (MgtE) Family	伪-Type Channels	Channels/Pores	gnl|TC-DB|A2C579|1.A.26.1.6	4.33106e-65	30.87	90.97	220
GE000427	4.A.2.1.1	PTS SYSTEM, FRUCTOSE-SPECIFIC IIBC COMPONENT (EIIBC-FRU) (FRUCTOSE- PERMEASE IIBC COMPONENT) (PHOSPHOTRANSFERASE ENZYME II, BC COMPONENT) (EC 2.7.1.69) (EII-FRU) - Escherichia coli.	The PTS Fructose-Mannitol (Fru) Family	Phosphotransfer-driven Group Translocators (PTS)	Group Translocators	gnl|TC-DB|P20966|4.A.2.1.1	3.11093e-95	38.82	73.26	307
GE000449	3.A.1.122.27	ABC transport system ATP-binding protein OS=Candidatus Caldiarchaeum subterraneum OX=311458 GN=CSUB_C1395 PE=4 SV=1	The ATP-binding Cassette (ABC) Superfamily	P-P-bond-hydrolysis-driven transporters	Primary Active Transporters	gnl|TC-DB|E6N374|3.A.1.122.27	1.86449e-09	37.63	9.71	58
GE000454	4.A.7.1.1	Ascorbate-specific phosphotransferase enzyme IIA component - Escherichia coli.	The PTS L-Ascorbate (L-Asc) Family	Phosphotransfer-driven Group Translocators (PTS)	Group Translocators	gnl|TC-DB|P69820|4.A.7.1.1	5.36896e-34	36.42	93.71	119
GE000455	4.A.7.1.1	Ascorbate-specific phosphotransferase enzyme IIB component - Escherichia coli.	The PTS L-Ascorbate (L-Asc) Family	Phosphotransfer-driven Group Translocators (PTS)	Group Translocators	gnl|TC-DB|P69822|4.A.7.1.1	7.54755e-15	32.98	96.88	65
GE000456	4.A.7.1.6	PTS ascorbate transporter subunit IIBC [Pasteurella multocida]	The PTS L-Ascorbate (L-Asc) Family	Phosphotransfer-driven Group Translocators (PTS)	Group Translocators	gnl|TC-DB|PNQ00486|4.A.7.1.6	7.91892e-65	31.8	80.98	224
GE000459	3.A.1.1.52	ATP-binding protein of sugar ABC transporter OS=Nostoc sp. (strain PCC 7120 / SAG 25.82 / UTEX 2576) GN=alr4781 PE=3 SV=1	The ATP-binding Cassette (ABC) Superfamily	P-P-bond-hydrolysis-driven transporters	Primary Active Transporters	gnl|TC-DB|Q8YMZ3|3.A.1.1.52	1.59584e-38	29.51	71.76	144
GE000460	3.A.1.1.10	AlgM1 - Sphingomonas sp.	The ATP-binding Cassette (ABC) Superfamily	P-P-bond-hydrolysis-driven transporters	Primary Active Transporters	gnl|TC-DB|Q9KWT8|3.A.1.1.10	1.33558e-06	24.36	66.45	48
GE000461	3.A.1.1.23	CEBG protein - Streptomyces reticuli.	The ATP-binding Cassette (ABC) Superfamily	P-P-bond-hydrolysis-driven transporters	Primary Active Transporters	gnl|TC-DB|Q9X9R5|3.A.1.1.23	1.61566e-08	25.9	86.74	53
GE000463	3.A.1.6.1	Sulfate transport ATP-binding protein cysA - Escherichia coli.	The ATP-binding Cassette (ABC) Superfamily	P-P-bond-hydrolysis-driven transporters	Primary Active Transporters	gnl|TC-DB|P16676|3.A.1.6.1	7.95455e-25	31.05	26.5	106
GE000466	3.A.3.2.21	Calcium-translocating P-type ATPase, PMCA-type OS=Petrotoga mobilis (strain DSM 10674 / SJ95) GN=Pmob_0991 PE=3 SV=1	The P-type ATPase (P-ATPase) Superfamily	P-P-bond-hydrolysis-driven transporters	Primary Active Transporters	gnl|TC-DB|A9BJX0|3.A.3.2.21	7.36339e-128	31.62	97.7	409
GE000468	9.A.8.1.17	putative GTP-binding protein EngB [Candidatus Thorarchaeota archaeon AB_25]	The Ferrous Iron Uptake (FeoB) Family	Recognized transporters of unknown biochemical mechanism	Incompletely Characterized Transport Systems	gnl|TC-DB|OLS24375|9.A.8.1.17	2.73521e-13	33.1	68.33	64
GE000488	3.A.1.106.13	Multidrug resistance-like ATP-binding protein MdlB OS=Escherichia coli (strain K12) GN=mdlB PE=1 SV=1	The ATP-binding Cassette (ABC) Superfamily	P-P-bond-hydrolysis-driven transporters	Primary Active Transporters	gnl|TC-DB|P0AAG5|3.A.1.106.13	6.17575e-17	28.73	33.53	83
GE000489	3.A.1.201.33	ABC transporter B family member 14 OS=Arabidopsis thaliana OX=3702 GN=ABCB14 PE=3 SV=1	The ATP-binding Cassette (ABC) Superfamily	P-P-bond-hydrolysis-driven transporters	Primary Active Transporters	gnl|TC-DB|Q9C7F2|3.A.1.201.33	2.4181e-22	27.98	41.87	100
GE000491	4.F.1.1.7	CDP-diacylglycerol--glycerol-3-phosphate 3-phosphatidyltransferase OS=Leifsonia xyli subsp. xyli (strain CTCB07) GN=pgsA PE=3 SV=1	The Choline/EthanolaminePhosphotransferase 1 (CEPT1) Family	Choline/EthanolaminePhosphotransferase 1 (CEPT1)	Group Translocators	gnl|TC-DB|Q6ADZ6|4.F.1.1.7	1.16015e-19	35.61	67.53	83
GE000493	3.A.7.7.1	DNA topoisomerase I (EC 5.99.1.2) (Omega-protein) (Relaxing enzyme) (Untwisting enzyme) (Swivelase) - Staphylococcus aureus.	The Type IV (Conjugal DNA-Protein Transfer or VirB) Secretory Pathway (IVSP) Family	P-P-bond-hydrolysis-driven transporters	Primary Active Transporters	gnl|TC-DB|Q07711|3.A.7.7.1	1.31205e-13	25.35	96.85	73
GE000502	3.A.1.26.9	Energy-coupling factor transporter transmembrane protein EcfT OS=Lactobacillus brevis (strain ATCC 367 / JCM 1170) GN=ecfT PE=3 SV=1	The ATP-binding Cassette (ABC) Superfamily	P-P-bond-hydrolysis-driven transporters	Primary Active Transporters	gnl|TC-DB|Q03PY7|3.A.1.26.9	1.80889e-39	29.37	88.75	141
GE000503	3.A.1.26.10	Cobalt import ATP-binding protein CbiO 2 OS=Enterococcus faecalis GN=cbiO2 PE=3 SV=2	The ATP-binding Cassette (ABC) Superfamily	P-P-bond-hydrolysis-driven transporters	Primary Active Transporters	gnl|TC-DB|Q839D4|3.A.1.26.10	8.13337e-75	42.57	99.67	234
GE000504	3.A.1.25.8	Energy-coupling factor transporter ATP-binding protein EcfA1 OS=Listeria monocytogenes serotype 4b (strain F2365) OX=265669 GN=ecfA1 PE=3 SV=1	The ATP-binding Cassette (ABC) Superfamily	P-P-bond-hydrolysis-driven transporters	Primary Active Transporters	gnl|TC-DB|Q71WH7|3.A.1.25.8	1.78997e-76	41.54	97.79	236
GE000520	9.B.106.3.2	Peripheral plasma membrane protein CASK OS=Drosophila melanogaster GN=CASK PE=1 SV=4	The Pock Size-determining Protein (PSDP) Family	Putative transport proteins	Incompletely Characterized Transport Systems	gnl|TC-DB|Q24210|9.B.106.3.2	2.078e-11	27.89	94.82	62
GE000526	2.A.3.3.15	Uncharacterized protein MG225 OS=Mycoplasma genitalium (strain ATCC 33530 / G-37 / NCTC 10195) GN=MG225 PE=4 SV=1	The Amino Acid-Polyamine-Organocation (APC) Family	Porters (uniporters, symporters, antiporters)	Electrochemical Potential-driven Transporters	gnl|TC-DB|P47467|2.A.3.3.15	1.61316e-43	28.27	96.45	160
GE000527	3.A.11.1.3	Competence protein DprA OS=Thermus thermophilus GN=dprA PE=4 SV=1	The Bacterial Competence-related DNA Transformation Transporter (DNA-T) Family	P-P-bond-hydrolysis-driven transporters	Primary Active Transporters	gnl|TC-DB|Q8VRK4|3.A.11.1.3	1.05157e-08	22.58	81.08	54
GE000530	3.A.7.13.1	Putative uncharacterized protein TTE2097 - Thermoanaerobacter tengcongensis.	The Type IV (Conjugal DNA-Protein Transfer or VirB) Secretory Pathway (IVSP) Family	P-P-bond-hydrolysis-driven transporters	Primary Active Transporters	gnl|TC-DB|Q8R8B3|3.A.7.13.1	1.15865e-28	24.96	65.68	122
GE000538	1.A.112.2.2	HYPOTHETICAL 49.0 KDA PROTEIN IN BLTD-TRKA INTERGENIC REGION - Bacillus subtilis.	The Cyclin M Mg2+ Exporter (CNNM) Family	伪-Type Channels	Channels/Pores	gnl|TC-DB|P54428|1.A.112.2.2	7.39648e-17	21.72	86.41	81
GE000559	3.A.5.3.1	PREPROTEIN TRANSLOCASE SECY SUBUNIT - Mycoplasma capricolum.	The General Secretory Pathway (Sec) Family	P-P-bond-hydrolysis-driven transporters	Primary Active Transporters	gnl|TC-DB|P10250|3.A.5.3.1	1.89996e-73	35.21	92.6	242
GE000584	3.A.1.122.14	Uncharacterized ABC transporter ATP-binding protein MJ0796 OS=Methanocaldococcus jannaschii (strain ATCC 43067 / DSM 2661 / JAL-1 / JCM 10045 / NBRC 100440) GN=MJ0796 PE=1 SV=1	The ATP-binding Cassette (ABC) Superfamily	P-P-bond-hydrolysis-driven transporters	Primary Active Transporters	gnl|TC-DB|Q58206|3.A.1.122.14	6.29326e-31	35.32	26.29	122
GE000597	9.A.8.1.9	Ferrous iron transport protein B homolog OS=Methanocaldococcus jannaschii (strain ATCC 43067 / DSM 2661 / JAL-1 / JCM 10045 / NBRC 100440) GN=MJ0566 PE=1 SV=1	The Ferrous Iron Uptake (FeoB) Family	Recognized transporters of unknown biochemical mechanism	Incompletely Characterized Transport Systems	gnl|TC-DB|Q57986|9.A.8.1.9	1.14707e-09	30.07	33.64	59
GE000599	1.P.1.1.1	DnaJ homolog subfamily B member 12 OS=Homo sapiens GN=DNAJB12 PE=1 SV=4	The Polyoma Virus SV40 ER Penitration Channel (VPEC) Family	Non-Envelop Virus Penitration Complex: A complex of host cell proteins that allow non-envelop virus to penetrate the endoplasmic reticular membrane.	Channels/Pores	gnl|TC-DB|Q9NXW2|1.P.1.1.1	1.00107e-12	39.29	28.27	68
GE000600	1.A.33.1.4	Chaperone protein DnaK OS=Bacillus subtilis subsp. spizizenii TU-B-10 GN=dnaK PE=3 SV=1	The Cation Channel-forming Heat Shock Protein-70 (Hsp70) Family	伪-Type Channels	Channels/Pores	gnl|TC-DB|G4NXA5|1.A.33.1.4	0	57.17	98.83	672
GE000612	9.B.76.1.1	Goadsporin biosynthetic protein - Streptomyces sp. TP-A0584.	The Goadsporin Immunity Protein, GodI (GodI) Family	Putative transport proteins	Incompletely Characterized Transport Systems	gnl|TC-DB|Q3C2E8|9.B.76.1.1	6.67468e-114	41	97.5	347
GE000617	3.A.2.1.5	ATP synthase subunit beta, sodium ion specific OS=Acetobacterium woodii (strain ATCC 29683 / DSM 1030 / JCM 2381 / KCTC 1655) GN=atpD PE=1 SV=3	The H+- or Na+-translocating F-type, V-type and A-type ATPase (F-ATPase) Superfamily	P-P-bond-hydrolysis-driven transporters	Primary Active Transporters	gnl|TC-DB|P50002|3.A.2.1.5	0	66.16	97.45	633
GE000618	3.A.2.1.1	ATP synthase gamma chain - Escherichia coli.	The H+- or Na+-translocating F-type, V-type and A-type ATPase (F-ATPase) Superfamily	P-P-bond-hydrolysis-driven transporters	Primary Active Transporters	gnl|TC-DB|P0ABA6|3.A.2.1.1	1.55856e-32	27.53	98.91	122
GE000619	3.A.2.1.2	ATP synthase alpha chain, sodium ion specific (EC 3.6.3.15) - Propionigenium modestum.	The H+- or Na+-translocating F-type, V-type and A-type ATPase (F-ATPase) Superfamily	P-P-bond-hydrolysis-driven transporters	Primary Active Transporters	gnl|TC-DB|P29706|3.A.2.1.2	0	54.53	97.83	533
GE000620	3.A.2.1.6	ATP synthase subunit delta OS=Parachlamydia acanthamoebae (strain UV7) GN=atpH PE=3 SV=1	The H+- or Na+-translocating F-type, V-type and A-type ATPase (F-ATPase) Superfamily	P-P-bond-hydrolysis-driven transporters	Primary Active Transporters	gnl|TC-DB|F8L1Z4|3.A.2.1.6	8.15816e-14	22.81	93.92	65
GE000622	3.A.2.1.5	F1FO ATPase c2 subunit OS=Acetobacterium woodii GN=atpE2 PE=3 SV=2	The H+- or Na+-translocating F-type, V-type and A-type ATPase (F-ATPase) Superfamily	P-P-bond-hydrolysis-driven transporters	Primary Active Transporters	gnl|TC-DB|Q59166|3.A.2.1.5	1.61248e-18	50.77	62.75	74
GE000623	3.A.2.1.5	ATP synthase subunit a OS=Acetobacterium woodii GN=atpB PE=3 SV=1	The H+- or Na+-translocating F-type, V-type and A-type ATPase (F-ATPase) Superfamily	P-P-bond-hydrolysis-driven transporters	Primary Active Transporters	gnl|TC-DB|Q9RMB6|3.A.2.1.5	1.1577e-13	27.59	80.99	67
GE000639	3.A.23.6.1	Glyceraldehyde-3-phosphate dehydrogenase OS=Amoebophilus asiaticus (strain 5a2) GN=Aasi_1069 PE=3 SV=1	The Type VI Symbiosis/Virulence Secretory System (T6SS) Family	P-P-bond-hydrolysis-driven transporters	Primary Active Transporters	gnl|TC-DB|B3ET62|3.A.23.6.1	1.97955e-117	52.41	97.32	346
GE000669	3.A.17.1.1	Type I restriction enzyme EcoKI R protein (EC 3.1.21.3) (R.EcoKI) - Escherichia coli.	The Phage T7 Injectisome (T7 Injectisome) Family	P-P-bond-hydrolysis-driven transporters	Primary Active Transporters	gnl|TC-DB|P08956|3.A.17.1.1	3.16298e-06	24.44	22.37	50
GE000678	2.A.66.1.33	MATE efflux family protein DinF OS=Streptococcus pneumoniae serotype 4 (strain ATCC BAA-334 / TIGR4) GN=dinF PE=4 SV=1	The Multidrug/Oligosaccharidyl-lipid/Polysaccharide (MOP) Flippase Superfamily	Porters (uniporters, symporters, antiporters)	Electrochemical Potential-driven Transporters	gnl|TC-DB|I6L8P4|2.A.66.1.33	4.54604e-09	23.77	59.5	57
GE000684	2.A.9.3.6	Membrane protein insertase YidC 2 OS=Bacillus halodurans (strain ATCC BAA-125 / DSM 18197 / FERM 7344 / JCM 9153 / C-125) GN=yidC2 PE=1 SV=1	The Membrane Protein Insertase (YidC/Alb3/Oxa1) Family	Porters (uniporters, symporters, antiporters)	Electrochemical Potential-driven Transporters	gnl|TC-DB|Q9KDP2|2.A.9.3.6	2.24739e-10	24.68	36.95	61
